# Supplementary material for: Immersive futures in healthcare: A mapping review of review articles on the metaverse
Source: Digit Health. 2026 Mar 13;12:20552076261431602. doi: 10.1177/20552076261431602 (PMC12988307; doi:10.1177/20552076261431602)
Supplement: sj-xlsx-2-dhj-10.1177_20552076261431602 - Supplemental material for Immersive futures in healthcare: A mapping review of review articles on the metaverse [file sj-xlsx-2-dhj-10.1177_20552076261431602.xlsx]

## Sheet: Criterias
Appendix 2. Selection process (Immersive Futures in Healthcare: A Mapping Review of Review Articles on the Metaverse)
Inclusion criteria:	Exclusion criteria:
Peer-reviewed review articles (including systematic reviews, literature reviews, scoping reviews, narrative reviews, integrative reviews, meta-analyses, umbrella reviews)	Articles not written in English
Articles published in English	Articles not classified as review articles (e.g., editorials, opinion pieces, discussions, correspondences, commentary pieces, theses, primary studies)
Articles that explicitly discuss the metaverse as a central concept in the context of healthcare, offering more than superficial mentions and providing added value through conceptual clarity, synthesis of findings, or novel insights relevant to healthcare applications	Articles that mention the metaverse but do not relate it to healthcare or professional development
Articles that focus on either:	Articles that mention the metaverse only in passing (e.g., in references or tangential contexts) without addressing it as a central concept
- Healthcare delivery, including clinical applications, patient care, or therapeutic interventions, or

## Sheet: Phase1
	Abstract screening		Full texts screening one		Full text screening two
Title	I	E	I	E	I	E	(0 = out of scope, 1 = not mentioned, 2 = mentioned in passing)
Metaverse-based simulation: a scoping review of charting medical education over the last two decades in the lens of the ‘marvelous medical education machine’	x		x		x
The metaverse in nuclear medicine: transformative applications, challenges, and future directions	x		x		x
How the Metaverse Is Shaping the Future of Healthcare Communication: A Tool for Enhancement or a Barrier to Effective Interaction?	x		x		x
Simulation-Based Teaching and Learning in Respiratory Care Education: A Narrative Review	x			x			1
Healthcare in the Dynamism of Metaverse After COVID-19: A Systematic Review of Literature	x		x		x
Looking Back on Digital Medical Education Over the Last 25 Years and Looking to the Future: Narrative Review	x		x		x
A comprehensive study on unraveling the advances of immersive technologies (VR/AR/MR/XR) in the healthcare sector during the COVID-19: Challenges and solutions	x		x		x
Wearable technology in vascular surgery: Current applications and future perspectives	x		x			x	2
Transforming medical education: the impact of innovations in technology and medical devices	x			x			1
Virtual reality and augmented reality in medical education: an umbrella review	x			x			1
Enhancing nursing competency through virtual reality simulation among nursing students: a systematic review and meta-analysis	x			x			1
A Scoping Review of Pakistani Healthcare Simulation: Insights for Lower-Middle-Income Countries	x		x			x	2
From static web to metaverse: reinventing medical education in the post-pandemic era	x		x		x
New technologies for safe practice and training during pregnancy: a gynecologist and forensic pathologist perspective narrative review	x		x		x
Metaverse technologies in acute care medical education: A scoping review	x		x		x
Cyborg Children: A Systematic Literature Review on the Experience of Children Using Extended Reality	x		x			x	2
Artificial Intelligence and Its Revolutionary Role in Physical and Mental Rehabilitation: A Review of Recent Advancements	x		x		x		2
Sensory Integration: A Novel Approach for Healthy Ageing and Dementia Management	x		x		x	x	2
Online learning in nursing education: A 21st century bibliometric analysis	x			x			1
Navigating the Metaverse: A New Virtual Tool with Promising Real Benefits for Breast Cancer Patients	x		x		x
Generative artificial intelligence and the personalization of health professional education: A narrative review	x			x			1
An overview of Metaverse in healthcare. Potential application in forensic and legal medicine	x		x		x
Immersive Technologies in Healthcare: An In-Depth Exploration of Virtual Reality and Augmented Reality in Enhancing Patient Care, Medical Education, and Training Paradigms	x			x			1
Leveraging the Metaverse for Enhanced Longevity as a Component of Health 4.0	x		x		x
Breast cancer survivorship among younger patients: challenges and opportunities—narrative review		x					0
A scoping review to assess the effects of virtual reality in medical education and clinical care	x			x			1
Navigating ethical considerations in the use of artificial intelligence for patient care: A systematic review	x			x			1
Which, how, and what? Using digital tools to train surgical skills; a systematic review and meta-analysis	x			x			1
Challenges and opportunities for educating health professionals after the COVID-19 pandemic	x			x			1
A review of ophthalmology education in the era of generative artificial intelligence	x			x			1
Current applications and future perspectives of extended reality in radiology	x		x			x	2
Concepts and applications of digital twins in healthcare and medicine	x		x		x
HoloLens® platform for healthcare professionals simulation training, teaching, and its urological applications: an up-to-date review	x			x			1
Integrating Simulation-Based Education Into Regional Clinical Clerkship for Future Doctors: A Narrative Review	x			x			1
Digital twin for healthcare systems	x			x			1
New Media Platforms for Teaching and Networking: Emerging Global Opportunities for Breast Surgeons	x			x			1
Implementation of digital home monitoring and management of respiratory disease	x		x			x	2
Medical Education 4.0: A Neurology Perspective	x			x			1
Bridging healthcare gaps: a scoping review on the role of artificial intelligence, deep learning, and large language models in alleviating problems in medical deserts	x			x			1
Transformative Frontiers: A Comprehensive Review of Emerging Technologies in Modern Healthcare	x			x			1
The effects of virtual reality (VR) on clinical skills training in undergraduate radiography education: A systematic review	x			x			1
Immersive interfaces for clinical applications: current status and future perspective	x			x			1
The Roles of Artificial Intelligence in Teaching Anatomy: A Systematic Review	x		x			x	2
The data-intensive research paradigm: challenges and responses in clinical professional graduate education	x			x			1
A better start national science challenge: supporting the future wellbeing of our tamariki E tipu, e rea, mō ngā rā o tō ao: grow tender shoot for the days destined for you		x					0
A scoping review of ChatGPT's role in healthcare education and research	x			x			1
Immersive Extended Reality (I-XR) in Medical and Nursing for Skill Competency and Knowledge Acquisition: A Systematic Review and Implications for Pedagogical Practices	x			x			1
Actionable insights for human factors and ergonomics to achieve the Sustainable Development Goals: mapping past advancements and proposing future strategic paths		x					0
Artificial intelligence technology in ophthalmology public health: current applications and future directions	x			x			1
The digital transformation of nursing practice: an analysis of advanced IoT technologies and smart nursing systems	x			x			1
Artificial Intelligence and Healthcare Simulation: The Shifting Landscape of Medical Education	x			x			1
Mpox in sports: A comprehensive framework for anticipatory planning and risk mitigation in football based on lessons from COVID-19		x					1
A scoping review of artificial intelligence in medical education: BEME Guide No. 84	x			x			1
Federated Learning in Smart Healthcare: A Comprehensive Review on Privacy, Security, and Predictive Analytics with IoT Integration	x			x			1
Emerging Trends in Artificial Intelligence-Based Urological Imaging Technologies and Practical Applications	x			x			1
A Decade of Research on the Use of Three-Dimensional Virtual Worlds in Health Care: A Systematic Literature Review	x		x			x	2
Toward the Internet of Medical Things: Architecture, trends and challenges	x		x			x	2
Research on Artificial-Intelligence-Assisted Medicine: A Survey on Medical Artificial Intelligence	x			x			1
A Comprehensive Review of Multimodal XR Applications, Risks, and Ethical Challenges in the Metaverse	x		x		x
Exploring transformative role of virtual reality technology in nursing education and patient care: A narrative review	x			x			1
Meta-Review of Wearable Devices for Healthcare in the Metaverse	x		x		x
Virtual Worlds for Learning in Metaverse: A Narrative Review	x		x			x	0
A Systematic Review and Meta-Analysis of Studies on Psychiatric Nursing Simulation Program-Focused on Scenario		x					1
Improving Humanization through Metaverse-Related Technologies: A Systematic Review	x		x		x
The Impacts of Artificial Intelligence on Business Innovation: A Comprehensive Review of Applications, Organizational Challenges, and Ethical Considerations		x					0
Exploring the Impact of Artificial Intelligence on Healthcare Management: A Combined Systematic Review and Machine-Learning Approach		x					1
Digital twins and AI transforming healthcare systems through innovation and data-driven decision making		x					1
Distinguishing between effectual, ineffectual, and problematic smartphone use: A comprehensive review and conceptual pathways model for future research		x					0
Flourish the mood: a systematic review on the impacts of metaverse on psychological and mental health	x		x		x
Artificial Intelligence, Immersive Technologies, and Neurotechnologies in Breathing Interventions for Mental and Emotional Health: A Systematic Review	x		x			x	2
Virtual reality for the training of soft skills for professional education: trends and opportunities		x					1
The Integration of AI and Metaverse in Education: A Systematic Literature Review	x		x			x	0
Sustainable Digital Transformation in Healthcare: Advancing a Digital Vascular Health Innovation Solution		x					1
Healthcare entrepreneurship: current trends and future directions		x					1
An Overview of Commercial Virtual Reality Providers in Education: Mapping the Current Market Landscape		x					0
Digital Educational Tools for Undergraduate Nursing Education: A Review of Serious Games, Gamified Applications and Non-Gamified Virtual Reality Simulations/Tools for Nursing Students		x					1
Harnessing the Power of Artificial Intelligence in Pharmaceuticals: Current Trends and Future Prospects		x					1
A Systematic Review on the Combination of VR, IoT and AI Technologies, and Their Integration in Applications	x		x			x	2
Digital Twins Generated by Artificial Intelligence in Personalized Healthcare		x					1
‘Virtual reality in clinical and experimental gambling research: a review of methodologies’		x					0
The Amalgamation of Federated Learning and Explainable Artificial Intelligence for the Internet of Medical Things: A Review		x					1
Mapping Metaverse Research: Identifying Future Research Areas Based on Bibliometric and Topic Modeling Techniques	x		x		x
Metaverse Applications: Challenges, Limitations and Opportunities - A Systematic Literature Review	x		x		x
Unlocking Cybersecurity: A Game‐Changing Framework for Training and Awareness—A Systematic Review		x					1
Exploring learning effectiveness of integrating mixed reality in educational settings: A systematic review and meta-analysis		x					1
Preparing for the future of cardiothoracic surgery with virtual reality simulation and surgical planning: a narrative review		x					1
Grand challenges for human factors and ergonomics		x					1
Human Digital Twins: A systematic literature review and concept disambiguation for industry 5.0		x					1
Digital Transformation in Nursing Education: A Systematic Review on Computer-Aided Nursing Education Pedagogies, Recent Advancements and Outlook on the Post-COVID-19 Era		x					1
From machine learning to deep learning: Advances of the recent data-driven paradigm shift in medicine and healthcare		x					1
Digital transformation: A multidisciplinary perspective and future research agenda		x					0
The use of generative artificial intelligence in surgical education: a narrative review		x					1
Revolutionizing healthcare organizations with Operational Excellence and Healthcare 4.0: a systematic review of the state-of-the-art literature		x					1
A review of advances in 3D and 4D bioprinting: toward mass individualization paradigm		x					1
Impact of technology on interpreting practice: a review of studies on technology and interpreting practice from2013 to 2024		x					0
How Can Digital Twins Support the Economic, Environmental, and Social Sustainability of Healthcare Systems: A Systematic Review Focused on the Triple Bottom Line		x					0
An Overview of Tools and Technologies for Anxiety and Depression Management Using AI		x					1
The Role of Machine Learning in AR/VR-Based Cognitive Therapies: A Systematic Review for Mental Health Disorders	x		x			x	2
The Future of the Human–Machine Interface (HMI) in Society 5.0		x					0
COVID-19: India’s Economic Crunch and Proposed Advanced Technological Measures to Restrain Future Infections		x					0
Human Factors and Ergonomics in Industry 5.0—A Systematic Literature Review		x					0
Digital technologies for the Sustainable Development Goals		x					0
Contributions of the 5G Network with Respect to Decent Work and Economic Growth (Sustainable Development Goal 8): A Systematic Review of the Literature		x					0
A labour perspective on videoconferencing fatigue: Critical review and reframing		x					0
Deep study on autonomous learning techniques for complex pattern recognition in interconnected information systems		x					0
A comprehensive review of Digital Twin technologies in smart cities		x					0
Emerging best strategies and capabilities for university–industry cooperation: opportunities for MSMEs and universities to improve collaboration. A literature review 2000–2023		x					0
ChatGPT’s Impact Across Sectors: A Systematic Review of Key Themes and Challenges		x					0
Virtual reality and augmented reality: A comprehensive review of transformative potential in various sectors		x					1
A systematic review of AI as a digital twin for prostate cancer care		x					1
Advancing Medical Imaging Through Generative Adversarial Networks: A Comprehensive Review and Future Prospects		x					1
Exploring the role of computer vision in product design and development: a comprehensive review		x					0
Humanity and AI: Collaborating for a Flourishing Planet Through Wise Decision-Making		x					0
Wellness tourism: nurturing nature and achieving sustainable development goals (SDGs) while travelling		x					0
AI for Decision Support: Balancing Accuracy, Transparency, and Trust Across Sectors		x					0
Integrating Virtual, Mixed, and Augmented Reality into Remote Robotic Applications: A Brief Review of Extended Reality-Enhanced Robotic Systems for Intuitive Telemanipulation and Telemanufacturing Tasks in Hazardous Conditions		x					0
14.5.2025. Criteria: '("professional development" OR "professional training" OR "professional learning" OR "workplace learning" OR "workplace training" OR "staff training" OR "career growth" OR "skill enhancement" OR "skills development" OR "staff development" OR "on-the-job training" OR "continuous learning" OR "professional competence") AND ("metaverse") AND ("review article" OR "literature rev…

## Sheet: Phase2
Reason full-text screening phase 2	Reason full-text screening phase 1	Reason initial/title& abstract screening	Include	Exclude	About 3 490 results (0,08 sec)"metaverse" AND ("review article" OR "systematic review") AND ("healthcare professionals") 17.8.2025 Scholarly Works (77) = metaverse AND ( ( "review article" OR "systematic review" ) AND ( "healthcare professionals" ) )
		Duplicate		x	Improving humanization through metaverse-related technologies: a systematic review
			x		Exploring the potential of metaverse technology in healthcare: Applications, challenges, and future directions H Ullah, S Manickam, M Obaidat, SUA Laghari… - IEEE …, 2023 - ieeexplore.ieee.org
		Chapter		x	Metaverse, Blockchain, and Healthcare: A Systematic Literature Review
		Duplicate		x	Meta-review of wearable devices for healthcare in the Metaverse
	Irrelevant topic or focus			x	Augmented Reality, Virtual Reality, and Extended Reality in Healthcare and Medical Education: A Glimpse into the Emerging Horizon in LMICs—A Systematic Review M Faizan Siddiqui, S Jabeen… - Journal of Medical …, 2025 - journals.sagepub.com
		Thesis		x	Metaverse: Healthcare and wellbeing E Peltonen, T Lankia - researchgate.net
		Thesis		x	Healthcare in Virtual Worlds: Exploring Patient Interaction and Medical Training in the Metaverse M Turan Akdag - 2025 - tuprints.ulb.tu-darmstadt.de
			x		Exploring the metaverse in the education of healthcare students: A scoping review A Bernardes, L Gardim, AAC Araújo… - … Latino-Americana de …, 2024 - SciELO Brasil
		Preprint		x	Healthcare metaverse: Applications, challenges, and future development N Rane, S Choudhary, J Rane - Challenges, and Future …, 2023 - papers.ssrn.com
			x		Revolutionizing healthcare: a comprehensive review of metaverse integration for enhanced patient outcomes, medical practices, the potential applications, challenges …AA bin Zainuddin, MHFM Saifuddin… - Data Science …, 2024 - citedness.org
			x		Metaverse for healthcare: a survey on potential applications, challenges and future directions R Chengoden, N Victor, T Huynh-The, G Yenduri… - IEEE …, 2023 - ieeexplore.ieee.org
	Not accessible			x	The use of metaverse in nursing education: An umbrella review JC De Gagne, PS Randall, S Rushton, HK Park… - Nurse …, 2023 - journals.lww.com
Not review				x	Metaverse applications in healthcare: opportunities and challenges E Jeong, D Lee - Service Business, 2025 - Springer
			x		Metaverse in healthcare: Applications, challenges, and future directions A Musamih, I Yaqoob, K Salah… - IEEE Consumer …, 2022 - ieeexplore.ieee.org
		Not review		x	Evaluating remote healthcare practices: Experiences and recommendations of healthcare professionals on smart applications F Baştürk, AO Tokat, O Öztürk, Ç Kader… - Digital Health, 2025 - journals.sagepub.com
			x		The next generation of healthcare ecosystem in the metaverse Y Li, DV Gunasekeran, N RaviChandran, TF Tan… - Biomedical Journal, 2024 - Elsevier
		Not review			Adoption of Metaverse in healthcare sector: An empirical analysis of its enablers V Shardeo, BD Sarkar, UB Mir… - IEEE Transactions on …, 2024 - ieeexplore.ieee.org
			x		Healthcare in metaverse: A survey on current metaverse applications in healthcare G Bansal, K Rajgopal, V Chamola, Z Xiong… - Ieee …, 2022 - ieeexplore.ieee.org
		Duplicate		x	Metaverse-based simulation: a scoping review of charting medical education over the last two decades in the lens of the 'marvelous medical education machine' V Popov, N Mateju, C Jeske, KO Lewis - Annals of Medicine, 2024 - Taylor & Francis
		Not review		x	Transforming health through the metaverse CS Qiu, A Majeed, S Khan… - Journal of the Royal …, 2022 - journals.sagepub.com
		Duplicate		x	How the Metaverse Is Shaping the Future of Healthcare Communication: A Tool for Enhancement or a Barrier to Effective Interaction? B Alexandru, B Crischentian, HN Nichifor - Cureus, 2025 - assets.cureus.com
		No access		x	Exploring the metaverse: opportunities for nephrology in patient care and education C Zoccali, F Mallamaci - Nephrology Dialysis Transplantation, 2025 - academic.oup.com
		Duplicate		x	Healthcare in the dynamism of metaverse after COVID-19: a systematic review of literature MJ Jain, GG Akbari, YN Umraniya, SM Nagar, NR Patel… - Cureus, 2024 - cureus.com
		Conference paper		x	Metaverse Integration in Healthcare: Overcoming Barriers and Driving Adoption A Dhabale, M Damle - 2025 Seventh International Conference …, 2025 - ieeexplore.ieee.org
Insufficient depth and scope				x	Dynamics of metaverse and medicine: a review article MA Kawarase IV, A Anjankar, MA Kawarase - Cureus, 2022 - cureus.com
	Irrelevant topic or focus			x	Virtual reality revolution in healthcare: a systematic review M Prajapati, S Kumar - Health and Technology, 2025 - Springer
		Not review		x	The role of the metaverse in transforming healthcare S Ramamurthy, AS Yammahi… - Research Journal of …, 2023 - A & V Publications
		Preprint		x	Metaverse for Healthcare: A Survey on Potential Applications, Challenges and Future Directions G Yenduri, RH Jhaveri, M Alazab… - arXiv preprint arXiv …, 2022 - metaversemedicorum.org
	Irrelevant topic or focus			x	The Role of the Metaverse in Emergency Medicine and its Legal Implications: A Systematic Review RR Singh, S Kumar, A Pandey, SK Tripathi… - …, 2025 - pdfs.semanticscholar.org
			x		Mapping metaverse research to the sustainable development goal of good health and well-being R Raman, L Hughes, S Mandal, P Das… - IEEE …, 2024 - ieeexplore.ieee.org
		Chapter		x	Metaverse and healthcare T Hulsen - The Digital Doctor, 2025 - Elsevier
Insufficient depth and scope				x	The application of metaverse in healthcare Y Wang, M Zhu, X Chen, R Liu, J Ge, Y Song… - Frontiers in Public …, 2024 - frontiersin.org
			x		Metaverse!: possible potential opportunities and trends in e-healthcare and education M Syed, A Tawseef, G Veronese - International Journal of E …, 2023 - boa.unimib.it
		Chapter		x	Virtual Realities: The Influence of the Metaverse on Healthcare E-Governance N Bindu, RA Kumar, T Radhakrishnan… - Applying Metaverse …, 2025 - taylorfrancis.com
		Not review		x	Meta-health: a national swot analysis for the development of a metaverse and virtual reality in health sciences education MP Ríos, CAL López, RC Delgado, IM Moreno… - Teaching and Learning …, 2025 - Elsevier
			x		Healthcare metaverse in surgery: scoping review B Jauniaux, J Burke, D Harji - BJS open, 2025 - academic.oup.com
			x		Research hotspots, trends and opportunities on the metaverse in health education: a bibliometric analysis G Agac, F Sevim, O Celik, S Bostan, R Erdem… - Library Hi …, 2025 - emerald.com
		Duplicate		x	Flourish the mood: a systematic review on the impacts of metaverse on psychological and mental health RS Aboul-Yazeed, A Darwish… - Frontiers in Virtual …, 2025 - frontiersin.org
		Conference paper		x	Metaverse-Based Learning for Nursing Students' Education: Dream or Reality? A Scoping Review S Amato, M Midei, S Mancin, M Sguanci - Zuzana Kubincova· Dalila Durães … - Springer
			x		Metaverse: evolving role in healthcare delivery and implications S Kataria, AK Kedia… - Journal of the Royal …, 2023 - journals.sagepub.com
		Chapter		x	Implementation of Metaverse for Healthcare System Modeling N Afrose, R Chakraborty, A Hazra… - Metaverse …, 2025 - Wiley Online Library
		Chapter		x	Technological Advances for Digital Twins in the Metaverse for Sustainable Healthcare: A Rapid Review AK Ingale, HS Kim, UJ Divya, SS Patil… - … in the Metaverse, 2025 - igi-global.com
		Not review		x	Current perspective of metaverse application in medical education, research and patient care I Suh, T McKinney, KC Siu - Virtual worlds, 2023 - mdpi.com
	Irrelevant topic or focus			x	The adoption of virtual reality technologies for training healthcare professionals L Malungana, B Chimbo - Africa's Public Service Delivery & …, 2024 - apsdpr.org
		Chapter		x	Metaverse: Revolutionizing Healthcare in a Virtual Realm K Gupta, S Mathur - Blockchain‐Enabled Solutions for the …, 2025 - Wiley Online Library
		Conference paper		x	Metaverse-Based Learning for Nursing Students' Education: Dream or Reality? A Scoping Review A Gazzelloni, C Calandrella, M Parozzi, S Pepe… - … in Methodologies and …, 2024 - Springer
			x		A bibliometric analysis of technology in digital health: exploring health metaverse and visualizing emerging healthcare management trends HS Nguyen, M Voznak - IEEE Access, 2024 - ieeexplore.ieee.org
			x		Analyzing metaverse-based digital therapies, their effectiveness, and potential risks in mental healthcare D Buragohain, S Khichar, C Deng, Y Meng… - Scientific reports, 2025 - nature.com
Not review				x	Metaverse in Nursing: A Concept Analysis R Barut, JJ Dairo, S Dawis, L Galias, UM Mamburao… - World, 2024 - researchgate.net
		Not review		x	Navigating the Healthcare Metaverse: Immersive Technologies and Future Perspectives KYL Yap - Virtual Worlds, 2024 - mdpi.com
		Thesis		x	Assessing the role of Extended Reality in Healthcare Industry: a systematic inquiry to process optimization G Vaccaro - 2023 - politesi.polimi.it
		Conference paper		x	Metaverse technology in health and family: assessing impacts, identifying guidelines, and examining perceptions A Mohamed, R Al-Barazie - International Conference On Systems …, 2023 - Springer
			x		NurseVerse: Nursing in the Metaverse era X Li - Frontiers in Medicine, 2025 - frontiersin.org
			x		Metaverse-Aided Rehabilitation: A Perspective Review of Successes and Pitfalls M Vecchio, R Chiaramonte, E Buccheri… - Journal of Clinical …, 2025 - mdpi.com
	Irrelevant topic or focus			x	Effectiveness of immersive technologies in oral health promotion and education: A systematic review AF Luai, A Ab Malek, EH Hassan, BAM Sabri… - Journal of Dentistry, 2024 - Elsevier
		Not review		x	User experience and interface assessment for metaverse platforms on nurses and nursing students: A cross-sectional study H Jeon, H Shin, J Woo - Nurse Education Today, 2024 - Elsevier
		Thesis		x	Strategic Integration of Metaverse Technologies in Healthcare: Enhancing Patient Experience and Operational Efficiency NR Wolko - 2024 - search.proquest.com
		Chapter		x	Role of AR/VR/XR/MR in Meta-Health S Vyas, S Gupta, A Tyagi - Meta-Health: Understanding Metaverse for …, 2025 - Springer
		Not review		x	The digital metaverse: Applications in artificial intelligence, medical education, and integrative health AS Ahuja, BW Polascik, D Doddapaneni… - Integrative Medicine …, 2023 - Elsevier
			x		MedMetaverse: Medical care of chronic disease patients and managing data using artificial intelligence, blockchain, and wearable devices state-of-the-art …DK Murala, SK Panda, SP Dash - IEEE access, 2023 - ieeexplore.ieee.org
			x		A comprehensive survey of digital twins in healthcare in the era of metaverse M Turab, S Jamil - BioMedInformatics, 2023 - mdpi.com
			x		Application of Metaverse and Blockchain Technology in Integrative Medicine B Daneshfard, MS Fateminasab, A Asghari - EXPLORE, 2025 - Elsevier
		Not review		x	The Metaverse: An Appropriate Setting for Mental Health Care? S Gloeckler, TJ Ford, N Biller-Andorno - 2024 - researchsquare.com
		Chapter		x	Metaverse in healthcare: applications and challenges P Uppamma, A Padma, V Chithanuru, V Ravula - Exploring the metaverse, 2025 - Elsevier
		Preprint		x	Unlocking the potential of metaverse in innovative and immersive digital health F Ebrahimzadeh, R Safa - arXiv preprint arXiv:2406.07114, 2024 - arxiv.org
		Not review		x	Effect of a metaverse multimodal rehabilitation intervention on quality of life and fear of recurrence in patients with colorectal cancer survivors: A randomized controlled …Y Hu, H Peng, G Su, B Chen, Z Yang, Y Ye… - Digital …, 2024 - journals.sagepub.com
			x		The trend of metaverse and augmented & virtual reality extending to the healthcare system K Bhugaonkar, R Bhugaonkar, N Masne - Cureus, 2022 - cureus.com
		Non-English		x	The role and position of metaverse in health care AA Akbari, M Teymouri - Medical Law Journal, 2023 - ijmedicallaw.ir
	Irrelevant topic or focus			x	Are we ready to integrate modern technologies into the medical curriculum for students a systematic review ST Masoumian Hosseini, K Qayumi, A Pourabbasi… - Discover …, 2025 - Springer
		Chapter		x	Digital Transformation in Healthcare: An Engineering Perspective on Metaverse, Game Theory, Artificial Intelligence, and Blockchain B Sathyasri, GAA Mary, KA Saravanan… - … in the Metaverse, 2024 - taylorfrancis.com
		Chapter		x	Review in Healthcare Using Augmented Reality/Virtual Reality: An IoT perspective M Rajput, RK Dudeja, S Gargrish - Artificial Intelligence Technology in … - taylorfrancis.com
Irrelevant topic or focus				x	Federated learning for the healthcare metaverse: Concepts, applications, challenges, and future directions AK Bashir, N Victor, S Bhattacharya… - IEEE Internet of …, 2023 - ieeexplore.ieee.org
		Chapter		x	Metaverse Medicine: Bridging Healthcare Gaps with AI and IoT Solutions J Kaur - … and Potential of Machine Learning in the Metaverse, 2024 - igi-global.com
		Chapter		x	Integrating artificial intelligence with mixed reality to optimize health care in the metaverse D Roosan - Augmented and Virtual Reality in the Metaverse, 2024 - Springer
		Not review		x	Effectiveness of metaverse-based collaborative learning in nursing education: a mixed-methods study HJ Yoo, H Ryu, H Lee - Journal of Nursing Education, 2024 - journals.healio.com
		Not review		x	Advancing Rehabilitation Medicine with the Metaverse: Opportunities and Challenges RS Calabrò, G Morone - Brain Sciences, 2025 - pmc.ncbi.nlm.nih.gov
		Not review		x	Revolutionizing Healthcare—The Integration of Virtual Worlds, AR, and Metaverse Technology F Kilic - Open Journal of Applied Sciences, 2023 - scirp.org
		Not review		x	Intervention Utilizing the metaverse to provide innovative psychosocial support for pediatric, adolescent, and young adult patients with rare cancer J Hasei, H Ishida, H Katayama, N Maeda, A Nagano… - Cancers, 2024 - mdpi.com
		Duplicate		x	Metaverse!: Possible Potential Opportunities and Trends in E-Healthcare and Education Tawseef Ahmad Naqishbandi, B.S. Abdur Rahman Crescent Institute of Science and Technology, India E. Syed Mohamed, B.S. Abdur Rahman Crescent Institute of Science and Technology, India*
		Duplicate		x	From static web to metaverse: reinventing medical education in the post-pandemic era KO Lewis, V Popov, SS Fatima - Annals of medicine, 2024 - Taylor & Francis
		Duplicate		x	A comprehensive study on unraveling the advances of immersive technologies (VR/AR/MR/XR) in the healthcare sector during the COVID-19: Challenges and … HU Khan, Y Ali, F Khan, MA Al-Antari - Heliyon, 2024 - cell.com
			x		Metaverse for digital anti-aging healthcare: an overview of potential use cases based on artificial intelligence, blockchain, IoT technologies, its challenges … MAI Mozumder, TPT Armand, SM Imtiyaj Uddin… - Applied Sciences, 2023 - mdpi.com
			x		The promise of the metaverse in mental health: the new era of MEDverse A Cerasa, A Gaggioli, F Marino, G Riva, G Pioggia - Heliyon, 2022 - cell.com
		Conference paper		x	Augmented Reality in Healthcare: A Review Article MS Ahmad, M Amjad - researchgate.net
			x		Metaverse and psychiatry: A review D Sönmez, Ç Hocaoğlu - 2024 - ceeol.com
		Not review		x	Development and effectiveness of the META-CARES program in enhancing nursing students' pediatric patient safety competency: A quasi-experimental study IY Cho, JY Yun - Nurse Education Today, 2025 - Elsevier
Irrelevant topic or focus				x	Metaverse in Conjunction with Telemedicine: A Review of Trends R Dehkhodaei, M Hassanzadeh… - … Journal of Metaverse & …, 2024 - mvt.artahub.ir
	Irrelevant topic or focus			x	Extended reality therapies for anxiety disorders: a systematic review of patients' and healthcare professionals' perspectives P Dhunnoo, LC Wetzlmair, V O'Carroll - Sci, 2024 - mdpi.com
		Not review		x	NeuroVerse: neurosurgery in the era of Metaverse and other technological breakthroughs M Kundu, JC Ng, WA Awuah, H Huang… - Postgraduate …, 2023 - academic.oup.com
		Not review		x	Metaverse adoption as a cornerstone for sustainable healthcare firms in the industry 5.0 epoch N Shehzad, B Ramtiyal, F Jabeen… - Journal of Enterprise …, 2024 - emerald.com
		Not review		x	Effects of metaverse-based mock trials for nurses: A randomized controlled trial Y Yi, H Lim, E Hwang - Nurse Education Today, 2025 - Elsevier
		Not review		x	Adapting to cutocracy: A survival strategy for prospective health professions educators in the era of the metaverse CSY Park, NJY Park - Journal of Professional Nursing, 2022 - Elsevier
		Not review		x	The metaverse as a therapeutic space: opportunities for public health benefits and clinician-industry partnerships S Riches, G Williams, S Saidel - International Journal of Human …, 2024 - Taylor & Francis
		Book		x	Metaverse-Based Digital Twins: Specialized Healthcare Applications R Malviya, S Rajput - 2025 - books.google.com
		Conference paper		x	Metaverse Empowered Healthcare 5.0 in B5G: Use Cases, Opportunities and Challenges SH Alsamhi, A Hawbani, S Kumar… - … on Computing and …, 2025 - ieeexplore.ieee.org
		Book		x	Meta-Health: Understanding Metaverse for Healthcare S Vyas, S Gupta, A Tyagi - 2025 - books.google.com
Not review				x	A framework for equitable virtual rehabilitation in the metaverse era: challenges and opportunities M Veras, DR Labbé, J Furlano, D Zakus… - Frontiers in …, 2023 - frontiersin.org
			x		MetaRehabVerse: The Great Opportunity to Put the Person's Functioning and Participation at the Center of Healthcare G Morone, I Ciancarelli, RS Calabrò… - … and Neural Repair, 2025 - journals.sagepub.com
	Not accessible			x	Metaverse in surgery—origins and future potential E Checcucci, A Veccia, S Puliatti, P De Backer… - Nature Reviews …, 2024 - nature.com
		Conference paper		x	Patient Care through the Metaverse? Exploring Challenges and Opportunities in the New Digital Environment MT Akdag, N Wahl, R Saha - 2024 - aisel.aisnet.org
		Not review		x	Dentistry and metaverse: A deep dive into potential of blockchain, NFTs, and crypto in healthcare R Kashwani, H Sawhney - Int Dent J Stud Res, 2023 - researchgate.net
		Chapter		x	Open Challenges: Research Opportunities in Healthcare Sectors Using Metaverse MK Nivodhini, R Banupriya, S Vadivel… - … the Metaverse in …, 2024 - igi-global.com
		Book		x	Meta-Health S Vyas, S Gupta, A Tyagi - Springer
		Chapter		x	Harnessing the Potential of the Metaverse in Medical Education and Training A Kuna, D Lakshmi - The Metaverse for the Healthcare Industry, 2024 - Springer
		Chapter		x	Metaverse Future of Digital Medical Tourism MB Talukder, MN Huda, S Kumar… - … Experience With Digital …, 2025 - igi-global.com
	Irrelevant topic or focus			x	A bibliometrics analysis of medical internet of things for modern healthcare HS Nguyen, HC Danh, QP Ma, J Mesicek, J Hajnys… - Electronics, 2023 - mdpi.com
		Chapter		x	Emerging Implications of Metaverse Healthcare Analysis to the Individual and the Society A Selvarajan, S Nagamani, T Dommaraju… - Ubiquitous computing …, 2024 - igi-global.com
		Not review		x	Efficacy testing of a multi-access metaverse-based early onset schizophrenia nursing simulation program: A quasi-experimental study SY Yang, MK Kang - International journal of environmental research and …, 2022 - mdpi.com
		Duplicate		x	Metaverse and psychiatry: a review D Sönmez, C Hocaoglu - Psikiyatride Güncel Yaklaşımlar, 2024 - dergipark.org.tr
		Not review		x	Development of Holoeyes Holographic Image-Guided Surgery and Telemedicine System: Clinical Benefits of Extended Reality (Virtual Reality, Augmented Reality, Mixed Reality), The Metaverse, and Artificial Intelligence in Surgery with a Systematic Review M Sugimoto, T Sueyoshi - Medical Research Archives, 2023 - esmed.org
	Irrelevant topic or focus			x	Mediverse beyond boundaries: a comprehensive analysis of ar and vr integration in medical education for diverse abilities AKJ Saudagar, A Kumar, MB Khan - Journal of Disability …, 2024 - scienceopen.com
		Irrelevant topic or focus		x	Customer Satisfaction with Metaverse and Twin Avatar in Health Marketing B Ariğ, M Baş - Open Journal of Applied Sciences, 2024 - scirp.org
		Not review		x	Expert Perspectives on Future 6G-Enabled Hospital Metaverse F Wang, R Jurva, P Ahokangas, S Yrjölä… - Nordic Conference on …, 2024 - Springer
		Chapter		x	Case study, future scope, and vision of Metaverse in diagnosing brain tumor disease K Lamba, S Rani - Healthcare Frontiers in the Metaverse, 2025 - Elsevier
		Conference paper		x	The role of head-mounted display (HMD)-based meta-apps in advancing healthcare E Dincelli, N Shekarian, X Zhou, M Ozkaynak - 2024 - aisel.aisnet.org
		Not review		x	Metaverse in healthcare integrated with explainable AI and blockchain: enabling immersiveness, ensuring trust, and providing patient data security S Ali, Abdullah, TPT Armand, A Athar, A Hussain, M Ali… - Sensors, 2023 - mdpi.com
		Conference paper		x	The “metaverse mania” in healthcare education: students' technology acceptance C Nagadeepa, KPJ Mukthar, E Ramirez-Asis… - … Conference On Global …, 2023 - Springer
		Conference paper		x	Towards a comprehensive classification of dentist-centered needs in the metaverse Y Odeh, R Odeh - International Conference on Information Management, 2024 - Springer
		Conference paper		x	Transformation of Healthcare Through Technology: Analysis from 2018–2023 D Ranjan, I Aggarwal, P Dhapola… - … for Innovations in …, 2023 - ieeexplore.ieee.org
Not review				x	A holistic approach to remote patient monitoring, fueled by ChatGPT and Metaverse technology: The future of nursing education M Sharma, S Sharma - Nurse Education Today, 2023 - Elsevier
		Not review		x	Experiences of peer support activities and the need for a metaverse-based program in young women with breast cancer: A qualitative study J Ahn, K Lee - Asia-pacific journal of oncology nursing, 2023 - Elsevier
		Book		x	Metaverse and Digital Twins: Blockchain and Healthcare Technology B Singh, R Malviya, C Kaunert - 2025 - books.google.com
Irrelevant topic or focus				x	Metaverse and a swot analysis of Turkish health system M Filiz - Turkish Research Journal of Academic Social Science, 2022 - dergipark.org.tr
		Not review		x	Metaverse-powered basic sciences medical education: bridging the gaps for lower middle-income countries SSB Zaidi, U Adnan, KO Lewis, SS Fatima - Annals of medicine, 2024 - Taylor & Francis
		Not review		x	Enhanced Healthcare Through Metaverse Integration: Explainable AI and Blockchain for Trust, Security, and Immersive Experiences BI Sowan, H Qattous, M Fasha… - 2025 1st International …, 2025 - ieeexplore.ieee.org
		Chapter		x	Exploring the Metaverse: An AI-assisted systematic literature review of Cryptocurrency and NFT CP Rowe, S Louca - Handbook of Blockchain Technology, 2025 - elgaronline.com
		Chapter		x	Innovations of Metaverse Technology in Healthcare: A Study on Melanoma Skin Cancer PN Patil, C Saravanan, A Dharani - … in the Convergence of AI and …, 2025 - igi-global.com
		Chapter		x	Students' Education: Dream or Reality? A Scoping Review A Gazzelloni¹, C Calandrella¹… - … Intelligent Systems for …, 2025 - books.google.com
		Duplicate		x	Looking back on digital medical education over the last 25 years and looking to the future: narrative review O Ogundiya, TJ Rahman, I Valnarov-Boulter… - Journal of Medical …, 2024 - jmir.org
	Irrelevant topic or focus			x	Virtual Reality in Medical Education, Healthcare Education, and Nursing Education: An Overview G Lampropoulos, A del Bosque… - Multimodal …, 2025 - mdpi.com
		Not review		x	Metaverse in medical education ARAH Hamid, FSA Rusdhy, PA Yusuf - Medical Journal of Indonesia, 2023 - mji.ui.ac.id
			x		A Review of the Metaverse in Nursing Education: A SCORE Model Evaluation NH Ibrahim, H Norman, MKM Nasir - International Journal of …, 2025 - researchgate.net
		Duplicate		x	Digital transformation in nursing education: A systematic review on Computer-Aided nursing education pedagogies, recent advancements and outlook on the Post … NK Dicheva, IU Rehman, A Anwar, MM Nasralla… - IEEE …, 2023 - ieeexplore.ieee.org
		Duplicate		x	A systematic review on the combination of VR, IoT and AI technologies, and their integration in applications D Kostadimas, V Kasapakis, K Kotis - Future Internet, 2025 - mdpi.com
		Not review		x	Investigating the mediating role of ethical issues and healthcare between the metaverse and mental health in Pakistan, China, and Saudi Arabia Y Xiao, SF Ahmad, M Irshad, H Guo… - Humanities and Social …, 2024 - nature.com
		Conference paper		x	Literature Review: Immersive Technology as a Teaching Aid in the Health Sector D Mutyara, AK Adisusilo, BAP Abdillah - IC-ITECHS, 2024 - jurnal.stiki.ac.id
		Conference paper		x	Towards Tomorrow's Healthcare: An Examination of Emerging Technologies M Turan Akdag, N Wahl - 2024 - aisel.aisnet.org
		Chapter		x	Metaverse-Based Medical Disease Diagnosis: Cancer Detection Case Study S Sankaran, S Lohitha, S Reena… - Applying Metaverse …, 2025 - taylorfrancis.com
			x		Urology: a trip into metaverse G Randazzo, G Reitano, F Carletti, M Iafrate… - World Journal of …, 2023 - Springer
		Book		x	Artificial intelligence and digital worlds: New frontiers of integration between Al SF Maria, M Strikaa - … for Medicine: An Applied Reference for …, 2024 - books.google.com
		Not review		x	Transforming the patient-provider relationship through digitalized peer support in Japan M Hosoda - Health Systems & Reform, 2024 - Taylor & Francis
		Preprint		x	A survey on federated learning for the healthcare metaverse: Concepts, applications, challenges, and future directions AK Bashir, N Victor, S Bhattacharya… - arXiv preprint arXiv …, 2023 - arxiv.org
		Not review		x	Metaverse in medical education N Stephenson - QC ICV, 2023 - perpustakaan.poltekkes-malang.ac …
		Not review		x	The metaverse for cognitive health: A paradigm shift SP Ramu, G Srivastava, R Chengoden… - IEEE Consumer …, 2023 - ieeexplore.ieee.org
Irrelevant topic or foci				x	The Upsurge of the Metaverse in Educational Settings: A Meta-analysis Study A Al Khateeb, H Alotaibi - Pegem Journal of Education and Instruction, 2024 - pegegog.net
		Duplicate		x	Navigating the Metaverse: a new virtual tool with promising real benefits for breast Cancer patients WM Żydowicz, J Skokowski, L Marano… - Journal of Clinical …, 2024 - mdpi.com
	Irrelevant topic or foci			x	Quality of experience assessment in virtual/augmented reality serious games for healthcare: A systematic literature review AA Laghari, VV Estrela, H Li, Y Shoulin… - Technology and …, 2024 - journals.sagepub.com
		Duplicate		x	The metaverse in nuclear medicine: transformative applications, challenges, and future directions Y Tang, H Liang, X Yang, X Xue, J Zhan - Frontiers in medicine, 2024 - frontiersin.org
		Chapter		x	Applications of the Metaverse in Medicine and Healthcare V Mittal, P Upadhyay, A Sharma - Metaverse Driven Intelligent Information …, 2024 - Springer
			x		The metaverse in orthopaedics: Virtual, augmented and mixed reality for advancing surgical training, arthroscopy, arthroplasty and rehabilitation ME Kayaalp, E Konstantinou… - Knee Surgery …, 2025 - Wiley Online Library
		Not review		x	Therapeutic effects of metaverse rehabilitation for cerebral palsy: a randomized controlled trial I Moon, Y An, S Min, C Park - International Journal of Environmental …, 2023 - mdpi.com
		Chapter		x	Mimicking Healthcare in Meta-Health S Vyas, S Gupta, A Tyagi - Meta-Health: Understanding Metaverse for …, 2025 - Springer
		Chapter		x	Metaverse for Healthcare: Possible Potential Applications (Virtual W Afzal - Metaverse Applications for Intelligent Healthcare, 2023 - books.google.com
		Chapter		x	MetaHealth: Metaverse and its impact on diabetes AM Rajeswari, R Ahamed, D Jhansi… - Leveraging Metaverse …, 2025 - Elsevier
		Preprint		x	How will metaverse impact nursing education? Second life and virtual reality example S TEKIN, A ÇIÇEK KORKMAZ - EDUCATION Journal of Educational …, 2023 - ceeol.com
Irrelevant topic or foci				x	Factors affecting metaverse adoption in education: A systematic review, adoption framework, and future research agenda S Maghaydah, M Al-Emran, P Maheshwari… - Heliyon, 2024 - cell.com
		Duplicate		x	New technologies for safe practice and training during pregnancy: a gynecologist and forensic pathologist perspective narrative review E Capasso, M Marisei, CI Aquino, P Di Lorenzo… - Frontiers in …, 2025 - frontiersin.org
		Duplicate		x	Improving Humanization through Metaverse-Related Technologies: A Systematic Review ME Rincón Fernández, M González Moreno… - repositorioinstitucional.ceu.es
		Not review		x	Integrating Metaverse in Psychiatry for Adolescent Care and Treatment (IMPACT) FA Nawaz, R Mottershead, R Farooq… - Digital …, 2024 - journals.sagepub.com
		Not review		x	940 the metaverse as a potential solution for the delivery of global health education K Narang, H Please, J Dhanda - British Journal of Surgery, 2023 - academic.oup.com
		Not review		x	Metaverse surgical planning for robotic surgery: preliminary experience and users' perception G Volpi, C Gatti, A Quarà, F Piramide… - Therapeutic …, 2024 - journals.sagepub.com
		Duplicate		x	Virtual reality and augmented reality in medical education: an umbrella review T Tene, DF Vique López, PE Valverde Aguirre… - Frontiers in digital …, 2024 - frontiersin.org
		Not review		x	Problem-based Learning in the Metaverse Environment: Evaluation of Virtual Reality Applications in Medical Education G Gencer, N Şensoy, K Gencer - Journal of Learning and Teaching …, 2025 - dergipark.org.tr
	Irrelevant topic or foci			x	Detecting latent topics and trends of digital twins in healthcare: A structural topic model-based systematic review B Sheng, Z Wang, Y Qiao, SQ Xie, J Tao… - Digital …, 2023 - journals.sagepub.com
	Irrelevant topic or foci			x	AI and ethics: a systematic review of the ethical considerations of large language model use in surgery research SM Pressman, S Borna, CA Gomez-Cabello, SA Haider… - Healthcare, 2024 - mdpi.com
		Chapter		x	Transforming healthcare in the metaverse with impact of wearable technology A Sharma, S Rani - Healthcare Frontiers in the Metaverse, 2025 - Elsevier
		Conference paper		x	Exploring the impacts of COVID-19 on digital and metaverse games C Kerdvibulvech - International conference on human-computer …, 2022 - Springer
		Not review		x	Taking modern psychiatry into the metaverse: integrating augmented, virtual, and mixed reality technologies into psychiatric care TJ Ford, DM Buchanan, A Azeez… - Frontiers in digital …, 2023 - frontiersin.org
		Book		x	Applying Metaverse Technologies to Human-Computer Interaction for Healthcare B Sundaravadivazhagan, S Balasubramaniam, P Raj… - 2025 - api.taylorfrancis.com
		Book		x	Modern Technology in Healthcare and Medical Education: Blockchain, IoT, AR, and VR: Blockchain, IoT, AR, and VR KK Hiran, R Doshi, M Patel - 2024 - books.google.com
Irrelevant topic or foci				x	Unveiling the Metaverse: A survey of user perceptions and the impact of usability, social influence and interoperability M Al-Kfairy, A Alomari, M Al-Bashayreh, O Alfandi… - Heliyon, 2024 - cell.com
		Chapter		x	Metaverse-Enabled Internet of Medical Things: A New Paradigm for Personalized and Precision Medicine B Anudeep, BK Tripathy - The Metaverse for the Healthcare Industry, 2024 - Springer
		Not review		x	Digital Health Transformed for Elderly Care Through the Metaverse W Miller - Int. J. Clin. Stud. Med. Case Rep, 2023 - ijclinmedcasereports.com
		Not review		x	Metaverse, AR, machine learning & AI in Orthopaedics? E Mah - Journal of Orthopaedic Surgery, 2023 - journals.sagepub.com
		Chapter		x	Revolutionizing Healthcare in the Metaverse: The Power of Blockchain M Ahmad, SA Bangash, SS Shah… - … the Metaverse in …, 2024 - igi-global.com
	Irrelevant topic or foci			x	Virtual reality applications in medicine during the COVID-19 pandemic: systematic review F Pallavicini, A Pepe, M Clerici, F Mantovani - JMIR Serious Games, 2022 - games.jmir.org
		Not review		x	The metaverse in urology: ready for prime time. The ESUT, ERUS, EULIS, and ESU perspective E Checcucci, GE Cacciamani… - European …, 2022 - eu-openscience.europeanurology …
		Chapter		x	Blockchain-empowered metaverse healthcare systems and applications SC Vetrivel, T Mohanasundaram - … 5.0: Volume 2: Metaverse …, 2024 - books.google.com
		Citation		x	Effectiveness of Multi-User Metaverse-based Education Programs for Healthcare Professionals and Students: A Systematic Review and Meta-Analysis J Ahn, J Kim, Y Park, H Ji, K Lee… - 한국간호과학회 학술대회 …, 2023 - kiss.kstudy.com
		Not review		x	Virtual reality in Metaverse for future mental health-helping profession: an alternative solution to the mental health challenges of the COVID-19 pandemic I Ifdil, DDB Situmorang, F Firman, N Zola… - Journal of Public …, 2023 - academic.oup.com
		Irrelevant topic or focus		x	SPORTS Exploring the fusion of metaverse and sports: Current trends and future directions V Mehra, P Singh, M Mehra, H Albanna… - … Working Conference on …, 2023 - Springer
		Chapter		x	Spatial data governance for healthcare metaverse BC Das, R Zahid, P Roy, M Ahmad - Digital Technologies for …, 2025 - igi-global.com
	Irrelevant topic or foci			x	Mixed reality in undergraduate mental health education: a systematic review E Rincon, I Rodriguez-Guidonet, P Andrade-Pino… - Electronics, 2023 - mdpi.com
			x		A new door to a different world: opportunities from the metaverse and the raise of meta-medical laboratories D Gruson, R Greaves, P Dabla… - Clinical Chemistry …, 2023 - degruyterbrill.com
		Duplicate		x	Mapping metaverse research: identifying future research areas based on bibliometric and topic modeling techniques A Rejeb, K Rejeb, H Treiblmaier - Information, 2023 - mdpi.com
Irrelevant topic or foci				x	Impact of Metaverse Technologies Integration on Biotechnological Innovation: A Literature Review AA Feta, H Kamberaj - 2025 - researchgate.net
		Irrelevant topic or focus		x	Exploring virtual reality in omnichannel marketing: A systematic review R Silva, I Pereira, S Nicola, A Madureira - International Conference on …, 2024 - Springer
		Chapter		x	A new paradigm in smart healthcare: Metaverse methodologies for prevention of obesity and chronic diseases M Sangeetha, P Keerthika, RM Devi, P Suresh… - Metaverse Technologies …, 2024 - Elsevier
		Duplicate		x	890 surgical multidisciplinary team meetings are enhanced by collaboration in the metaverse R Ghaderi, T Edwards, J Cobb… - British Journal of …, 2023 - academic.oup.com
		Irrelevant topic or focus		x	SMART CITIES Bridging the Metaverse and Social Cohesion in Smart Cities E Kontogianni, L Anthopoulos - Conference on Digital …, 2025 - proceedings.open.tudelft.nl
		Not review		x	How the Metaverse and AI Will Transform Healthcare AH Khalpey, J Deckwa, A Macko, Z Khalpey - khalpey-ai.com
		Not review		x	The metaverse revolution: The end of traditional classrooms? AP Asmaroini, C Hermawan… - Journal of Public Health, 2024 - academic.oup.com
Irrelevant topic or foci				x	The integration of AI and metaverse in education: A systematic literature review K Almeman, F EL Ayeb, M Berrima, B Issaoui… - Applied Sciences, 2025 - mdpi.com
		Book		x	Healthcare Services in the Metaverse: Game Theory, AI, IoT, and Blockchain S Mallik, A Bandyopadhyay, R Hu, PK Singh, S Ghosh… - 2024 - api.taylorfrancis.com
		Duplicate		x	Exploring the impact of artificial intelligence on healthcare management: a combined systematic review and machine-learning approach V Santamato, C Tricase, N Faccilongo, M Iacoviello… - Applied Sciences, 2024 - mdpi.com
		Not review		x	Pediatric urology metaverse M Della Corte, E Clemente, E Checcucci, D Amparore… - Surgeries, 2023 - mdpi.com
		Duplicate		x	Virtual worlds for learning in metaverse: A narrative review R Damaševičius, T Sidekerskienė - Sustainability, 2024 - mdpi.com
		Book		x	Handbook of Research on AI-Based Technologies and Applications in the Era of the Metaverse A Khang, V Shah, S Rani - 2023 - books.google.com
		Preprint		x	A bibliometric study on the rising trends of metaverse literature in Asia-Pacific countries W Wider, L Jiang, J Li, JCM Tanucan, MA Fauzi - 2023 - assets-eu.researchsquare.com
			x		Metaverse Unveiled: A Comprehensive Analysis of Taxonomy, Applications, and Future Opportunities M Sharma, P Kaur, S Sharma - Archives of Computational Methods in …, 2024 - Springer
		Duplicate		x	Dynamics of Metaverse and Medicine: A Review Article.,2022-11-08,2022,journal article,Cureus,21688184,Springer Science and Business Media LLC,United States,Mrudul A Kawarase
		Duplicate		x	Healthcare in the Dynamism of Metaverse After COVID-19: A Systematic Review of Literature.,2024-04-03,2024,journal article,Cureus,21688184,Springer Science and Business Media LLC,United States,Mohit J Jain
		Duplicate		x	SAFEvR MentalVeRse.app: Development of a Free Immersive Virtual Reality Exposure Therapy for Acrophobia and Claustrophobia.,2024-06-27,2024,journal article,Brain sciences,20763425,MDPI AG,Switzerland,Marcel-Alexandru Gaina
		Duplicate		x	Navigating the Metaverse: A New Virtual Tool with Promising Real Benefits for Breast Cancer Patients.,2024-07-25,2024,journal article,Journal of clinical medicine,20770383,MDPI AG,Switzerland,Weronika Magdalena Żydowicz
	Irrelevant topic or foci			x	Social Media in the Management of Obesity and Diabetes: An Underutilised Population Educational Tool.,2024-05-06,2024,journal article,"Diabetes therapy : research, treatment and education of diabetes and related disorders",18696953
		Duplicate		x	Metaverse!,2023-01-20,2023,journal article,International Journal of E-Adoption,19379633
	Irrelevant topic or foci			x	Dissemination of laparoscopic and robotic-assisted novel surgical technology through social media,,2022,journal article,Laparoscopic Surgery,26164221,AME Publishing Company,,Yuen Joyce Liu
		Duplicate		x	Detecting latent topics and trends of digital twins in healthcare: A structural topic model-based systematic review.,2023-10-12,2023,journal article,Digital health,20552076,SAGE Publications,United States,Bo Sheng
		Duplicate		x	Metaverse in Healthcare Integrated with Explainable AI and Blockchain: Enabling Immersiveness, Ensuring Trust, and Providing Patient Data Security.",2023-01-04,2023,journal article,"Sensors (Basel, Switzerland)",14248220
		Duplicate		x	Concepts and applications of digital twins in healthcare and medicine.,2024-08-09,2024,journal article,"Patterns (New York, N.Y.)",26663899,,United States,Kang Zhang
	Irrelevant topic or foci			x	Patient-centred newer testing methods for major cardiac disorders.,2024-11-08,2024,journal article,Indian journal of thoracic and cardiovascular surgery,09709134
		Duplicate		x	Exploring the metaverse in the education of healthcare students: A scoping review.,2024-10-25,2024,journal article,Revista latino-americana de enfermagem,15188345
	Irrelevant topic or foci			x	Overview: Virtual Reality in Medicine,2014-01-19,2014,journal article,Journal For Virtual Worlds Research,19418477,"Virtual Worlds Institute, Inc.",,Claudio Pensieri
Not review				x	A rapid review protocol of physiotherapy and occupational therapy telerehabilitation to inform ethical and equity concerns.,2024-07-21,2024,journal article,Digital health,20552076,SAGE Publications,United States,Mirella Veras
Irrelevant topic or foci				x	Sexual Violence in Virtual Reality: A Scoping Review.,2023-12-13,2023,journal article,Journal of forensic nursing,19393938
	Irrelevant topic or foci			x	Use of Virtual Reality and Augmented Reality Technologies to Support Resilience and Skill-Building in Caregivers of Persons With Dementia: A Scoping Review.,2024-07-08,2024,journal article,Cureus,21688184,Springer Science and Business Media LLC,United States,Kristina M Kokorelias
		Duplicate		x	Exploring the Potential of Metaverse Technology in Healthcare: Applications, Challenges, and Future Directions",,2023,journal article,IEEE Access,21693536,Institute of Electrical and Electronics Engineers (IEEE),United States,Hidayat Ullah
		Duplicate		x	Improving Humanization through Metaverse-Related Technologies: A Systematic Review,2023-04-05,2023,journal article,Electronics,20799292,MDPI AG,,Maria Gonzalez-Moreno
		Duplicate		x	An overview of Metaverse in healthcare. Potential application in forensic and legal medicine.,2025-02-14,2025,journal article,"Forensic science, medicine, and pathology",15562891
		Not review		x	Efficacy Testing of a Multi-Access Metaverse-Based Early Onset Schizophrenia Nursing Simulation Program: A Quasi-Experimental Study.,2022-12-27,2022,journal article,International journal of environmental research and public health,16604601
Irrelevant topic or foci				x	Deepfakes: An Integrative Review of the Literature and an Agenda for Future Research,,2022,journal article,Communications of the Association for Information Systems,15293181,Association for Information Systems,United States,Pramukh Nanjundaswamy Vasist
	Irrelevant topic or foci			x	Artificial Intelligence in Pediatric Emergency Medicine: Applications, Challenges, and Future Perspectives.",2024-05-30,2024,journal article,Biomedicines,22279059,MDPI AG,Switzerland,Lorenzo Di Sarno
	Irrelevant topic or foci			x	Perspective Chapter: 5G Enabling Technologies – Revolutionizing Transport, Environment, and Health",2023-08-02,2023,book chapter,"Edge Computing - Technology, Management and Integration",,IntechOpen,,Kofi Sarpong Adu-Manu
		Duplicate		x	The Role of the Metaverse in Transforming Healthcare,2023-11-30,2023,journal article,Research Journal of Pharmacy and Technology,0974360x
		Duplicate		x	A comprehensive study on unraveling the advances of immersive technologies (VR/AR/MR/XR) in the healthcare sector during the COVID-19: Challenges and solutions.,2024-07-23,2024,journal article,Heliyon,24058440,Elsevier BV,Netherlands,Habib Ullah Khan
		Duplicate		x	A review of advances in 3D and 4D bioprinting: toward mass individualization paradigm,2024-12-03,2024,journal article,Journal of Intelligent Manufacturing,09565515
		Duplicate		x	Metaverse-Aided Rehabilitation: A Perspective Review of Successes and Pitfalls.,2025-01-14,2025,journal article,Journal of clinical medicine,20770383,MDPI AG,Switzerland,Michele Vecchio
		Duplicate		x	Integrating Metaverse in Psychiatry for Adolescent Care and Treatment (IMPACT).,2024-11-14,2024,journal article,Digital health,20552076,SAGE Publications,United States,Faisal A Nawaz
		Duplicate		x	Analyzing metaverse-based digital therapies, their effectiveness, and potential risks in mental healthcare.",2025-05-16,2025,journal article,Scientific reports,20452322,Springer Science and Business Media LLC,United Kingdom,Dipima Buragohain
		Duplicate		x	Unveiling the Metaverse: A survey of user perceptions and the impact of usability, social influence and interoperability.",2024-05-16,2024,journal article,Heliyon,24058440,Elsevier BV,Netherlands,Mousa Al-Kfairy
	Irrelevant topic or foci			x	Digital intervention in improving the outcomes of mental health among LGBTQ+ youth: a systematic review.,2023-09-22,2023,journal article,Frontiers in psychology,16641078,Frontiers Media SA,Switzerland,Yanni Liu
		Duplicate		x	Mixed Reality in Undergraduate Mental Health Education: A Systematic Review,2023-02-18,2023,journal article,Electronics,20799292,MDPI AG,,Esther Rincon
	Irrelevant topic or foci			x	An EAACI review: Go green in health care and research. Practical suggestions for sustainability in clinical practice, laboratories, and scientific meetings.",2023-08-16,2023,journal article,Allergy,13989995
Not review				x	Multimedia Mixed Reality Interactive Shared Decision-Making Game in Children with Moderate to Severe Atopic Dermatitis, a Pilot Study.",2023-03-17,2023,journal article,"Children (Basel, Switzerland)",22279067,,Switzerland,Ling-Sai Chang
Not review				x	Evaluation of Group Genetic Counseling Sessions via a Metaverse-based Application.,2023-09-04,2023,journal article,Annals of laboratory medicine,22343814
	Irrelevant topic or foci			x	The Role of Virtual Reality in Personalized Medicine: Advancing Prediction, Prevention, and Participation.",2025-04-29,2025,journal article,Journal of medical systems,1573689x
		Duplicate		x	Metaverse-based simulation: a scoping review of charting medical education over the last two decades in the lens of the 'marvelous medical education machine'.,2024-11-13,2024,journal article,Annals of medicine,13652060
		Duplicate		x	Are we ready to integrate modern technologies into the medical curriculum for students a systematic review,2025-05-13,2025,journal article,Discover Education,27315525,Springer Science and Business Media LLC,,Seyedeh Toktam Masoumian Hosseini
		Conference paper		x	Engineering and Physical Sciences in Medicine",2023-03-10,2023,journal article,Physical and Engineering Sciences in Medicine,26624729
		Conference paper		x	User Information Satisfaction Among Female Refugees and Immigrants as Assessed by the Level of Information Literacy on Social Media,,2021,conference proceedings article,34th Bled eConference Digital Support from Crisis to Progressive Change: Conference Proceedings,,University of Maribor Press,,Khadijah Kainat
	Irrelevant topic or foci			x	Assessing the Dual Impact of the Social Media Platforms on Psychological Well-being: A Multiple-Option Descriptive-Predictive Framework,2024-09-19,2024,journal article,Computational Economics,09277099
Irrelevant topic or foci				x	Artificial intelligence-powered dentistry: Probing the potential, challenges, and ethicality of artificial intelligence in dentistry.",2024-11-11,2024,journal article,Digital health,20552076,SAGE Publications,United States,Abid Rahim
		Duplicate		x	Metaverse Unveiled: A Comprehensive Analysis of Taxonomy, Applications, and Future Opportunities",2024-12-29,2024,journal article,Archives of Computational Methods in Engineering,11343060
Not review				x	Assessing the effectiveness of virtual reality serious games in post-stroke rehabilitation: a novel evaluation method,2024-02-01,2024,journal article,Multimedia Tools and Applications,15737721
	Irrelevant topic or foci			x	A systematic review on blockchain-based access control systems in cloud environment,2024-09-30,2024,journal article,Journal of Cloud Computing,2192113x,Springer Science and Business Media LLC,United States,Aarti Punia
Irrelevant topic or foci				x	Systematic review MedTech, and Artificial Intelligence",2024-01-01,2024,journal article,"Salud, Ciencia y Tecnología - Serie de Conferencias",29534860,AG Editor (Argentina),,Alicia Marifernanda Zavala Calahorrano
Not review				x	The effectiveness of VR-based human anatomy simulation training for undergraduate medical students.,2025-06-01,2025,journal article,BMC medical education,14726920,Springer Science and Business Media LLC,United Kingdom,Sana Ben Hammouda
		Duplicate		x	Mediverse Beyond Boundaries: A Comprehensive Analysis of AR and VR Integration in Medical Education for Diverse Abilities,2024-01-31,2024,journal article,Journal of Disability Research,16589912,King Salman Center for Disability Research,,Abdul Khader Jilani Saudagar
		Conference paper		x	Abstracts of the 20th Congress of the International Federation of Associations of Anatomists,2022-08-31,2022,journal article,Anatomy,13088459,Deomed Publishing,,,"people is inferior to one's own.Rather, the institutional nature of racism or sexism establishes a permanent group hierarchy that is believed to reflect the laws of nature or the decrees of God.It thus becomes the norm of a culture to t…
Not review				x	Harnessing power of simulation training effectiveness with Kirkpatrick model in emergency surgical airway procedures.,2022-10-06,2022,journal article,Heliyon,24058440,Elsevier BV,Netherlands,Nam-Hung Chia
	Irrelevant topic or foci			x	Artificial Intelligence in Wound Care Education: Protocol for a Scoping Review.,2024-03-14,2024,journal article,"Nursing reports (Pavia, Italy)",20394403
		Conference paper		x	SPORTS TRAINING OF AGE ATHLETES,2024-12-11,2024,conference proceedings article,Practice Oriented Science: UAE – RUSSIA – INDIA,,Crossref,,V.A. Romanovich,"The authors describe the further building of the critical infrastructure of the modern confrontation between Russia in the SMO through cooperation with friendly partners against the collective West in the field of building up non-linear respons…
		Duplicate		x	Enhancing nursing competency through virtual reality simulation among nursing students: a systematic review and meta-analysis.,2024-05-07,2024,journal article,Frontiers in medicine,2296858x,Frontiers Media SA,Switzerland,Mi-Kyoung Cho
	Irrelevant topic or foci			x	A Review of Recent Advances in Cognitive-Motor Dual-Tasking for Parkinson's Disease Rehabilitation.,2024-09-30,2024,journal article,"Sensors (Basel, Switzerland)",14248220
Irrelevant topic or foci				x	Integration of IoT-Enabled Technologies and Artificial Intelligence (AI) for Smart City Scenario: Recent Advancements and Future Trends.,2023-05-30,2023,journal article,"Sensors (Basel, Switzerland)",14248220
	Irrelevant topic or foci			x	Revolutionary Dentistry through Blockchain Technology,2023-01-11,2023,journal article,Big Data and Cognitive Computing,25042289,MDPI AG,,Hossein Hassani
		Not review		x	Personalized Health Care in a Data-Driven Era: A Post-COVID-19 Retrospective.,2023-05-12,2023,journal article,Mayo Clinic proceedings. Digital health,29497612,Elsevier BV,Netherlands,Arnob Zahid
	Irrelevant topic or foci			x	Immersive Innovations: Exploring the Diverse Applications of Virtual Reality (VR) in Healthcare.,2024-03-14,2024,journal article,Cureus,21688184,Springer Science and Business Media LLC,United States,Chaitanya Kumar Javvaji
		Duplicate		x	Simulation-Based Teaching and Learning in Respiratory Care Education: A Narrative Review.,2024-05-29,2024,journal article,Advances in medical education and practice,11797258,Informa UK Limited,New Zealand,Jithin K Sreedharan
		Duplicate		x	Metaverse-powered basic sciences medical education: bridging the gaps for lower middle-income countries.,2024-05-24,2024,journal article,Annals of medicine,13652060
		Conference paper		x	31st International Congress of the European Association for Endoscopic Surgery (EAES) Rome, Italy, 20-23 June 2023.",2024-12-31,2024,news,Surgical endoscopy,14322218
		Duplicate		x	AI and Ethics: A Systematic Review of the Ethical Considerations of Large Language Model Use in Surgery Research.,2024-04-13,2024,journal article,"Healthcare (Basel, Switzerland)",22279032,,Switzerland,Sophia M Pressman
		Duplicate		x	Metaverse applications in healthcare: opportunities and challenges,2024-12-23,2024,journal article,Service Business,18628516
	Irrelevant topic or foci			x	Design Science Research: Balancing Science and Art in Building a Game Applied to Health,2022-08-13,2022,journal article,Journal on Interactive Systems,27637719,Sociedade Brasileira de Computacao - SB,,Luma Wanderley de Oliveira
	Irrelevant topic or foci			x	Digitally Assisted Mindfulness in Training Self-Regulation Skills for Sustainable Mental Health: A Systematic Review.,2023-12-10,2023,journal article,"Behavioral sciences (Basel, Switzerland)",2076328x,,Switzerland,Eleni Mitsea
		Duplicate		x	A scoping review to assess the effects of virtual reality in medical education and clinical care.,2023-02-26,2023,journal article,Digital health,20552076,SAGE Publications,United States,Eshita Dhar
		Duplicate		x	Metaverse in surgery - origins and future potential.,2024-09-30,2024,journal article,Nature reviews. Urology,17594820
		Not review		x	Wearable neurofeedback acceptance model for students' stress and anxiety management in academic settings.,2024-10-24,2024,journal article,PloS one,19326203,Public Library of Science (PLoS),United States,Sofia B Dias
		Not review		x	Medical Data Analysis Meets Artificial Intelligence (AI) and Internet of Medical Things (IoMT).,2023-11-29,2023,editorial,"Bioengineering (Basel, Switzerland)",23065354,,Switzerland,Manoj Diwakar
			x		Navigating the metaverse: unraveling the impact of artificial intelligence—a comprehensive review and gap analysis,2024-08-20,2024,journal article,Artificial Intelligence Review,15737462
		Duplicate		x	Taking modern psychiatry into the metaverse: Integrating augmented, virtual, and mixed reality technologies into psychiatric care.",2023-03-24,2023,journal article,Frontiers in digital health,2673253x,Frontiers Media SA,Switzerland,T J Ford
	Irrelevant topic or foci			x	Towards Wearable Augmented Reality in Healthcare: A Comparative Survey and Analysis of Head-Mounted Displays.,2023-02-22,2023,journal article,International journal of environmental research and public health,16604601
		Duplicate		x	The Trend of Metaverse and Augmented & Virtual Reality Extending to the Healthcare System.,2022-09-12,2022,journal article,Cureus,21688184,Springer Science and Business Media LLC,United States,Kunal Bhugaonkar
	Irrelevant topic or foci			x	Design and Evaluation for Immersive Virtual Reality Learning Environment: A Systematic Literature Review,2023-01-19,2023,journal article,Sustainability,20711050,MDPI AG,Switzerland,Ying Cao
	Irrelevant topic or foci			x	What happens when simulations get real and cosmetic dermatology goes virtual?,2023-06-23,2023,journal article,Journal of cosmetic dermatology,14732165
		Duplicate		x	Sensory Integration: A Novel Approach for Healthy Ageing and Dementia Management.,2024-03-18,2024,journal article,Brain sciences,20763425,MDPI AG,Switzerland,Ongart Maneemai
		Not review		x	Scientific Session of the Society of American Gastrointestinal and Endoscopic Surgeons (SAGES), Montréal, Canada, 19 March–April 1 2023: Posters",2023-06-07,2023,journal article,Surgical Endoscopy,09302794

## Sheet: Screeningresults
	Stage	Reason for exclusion	N	Included N
Phase 1	Removed before screening	-	-
	Title/Abstract screening	Irrelevant topic or focus	50	66
		Metaverse not mentioned	25
		Out of scope	25
	Full-text screening	Irrelevant topic or focus	47	19
		Metaverse not mentioned	32
		Metaverse mentioned only passing	13
		Out of scope	2
Phase 2	Removed before screening	Duplicate records	56	93
		Book or book chapter	40
		Conference paper	19
		Thesis	4
		Pre-print	6
		Not review	53
		Irrelevant topic or focus	4
		Not accessible	1
		Non-English	1
	Title/Abstract screening	Irrelevant topic or focus	36	55
		Not accessible	2
	Full-text screening	Insufficient depth and scope	2	30
		Irrelevant topic or focus	13
		Not review	10
