# Supplementary material for: Immersive futures in healthcare: A mapping review of review articles on the metaverse
Source: Digit Health. 2026 Mar 13;12:20552076261431602. doi: 10.1177/20552076261431602 (PMC12988307; doi:10.1177/20552076261431602)
Supplement: sj-xlsx-3-dhj-10.1177_20552076261431602 - Supplemental material for Immersive futures in healthcare: A mapping review of review articles on the metaverse [file sj-xlsx-3-dhj-10.1177_20552076261431602.xlsx]

## Sheet: Sheet1
Appendix 3: Data extraction chart (Immersive Futures in Healthcare: A Mapping Review of Review Articles on the Metaverse)
Author(s)	Year	Type	Journal	DOI	Quality of the Journal (SJR)	Cluster	Dominant topic	Technologies discussed	Focus	Main Findings
Aboul-Yazeed et al.	2025	SR	Frontiers in Virtual Reality	10.3389/frvir.2025.1429038	Q1	1	6	XR, AI	MH	Metaverse supports mental health. Privacy and safety risks remain.
Agac et al.	2025	BR	Library Hi Tech	10.1108/LHT-04-2023-0168	Q1	1	6	XR	HE	Useful for health education. Ethical challenges persist.
Bansal et al.	2022	R	IEEE Access	10.1109/ACCESS.2022.3219845	Q1	1	5	XR, Haptics, Holography, DTs, Wearables, Cloud, Robotics	HC	Potential to revolutionize healthcare. Integration barriers remain.
Cerasa et al.	2022	R	Heliyon	10.1016/j.heliyon.2022.e11762	Q1	1	5	XR, Haptics, AI	MH	Limited clinical use. Needs multisensory shared VR environments.
Enamorado-Díaz et al.	2025	SR	Information and Software Technology	10.1016/j.infsof.2025.107701	Q1	1	2	XR, AI, IoT, DTs, Cloud, Robotics	MA	Improves telehealth and training. Complexity hinders adoption.
Fadhel et al.	2024	SR	Artificial Intelligence Review	10.1007/s10462-024-10881-5	Q1	1	2	XR, AI, IoT, DTs, Wearables, Cloud, Robotics	MA	Endless possibilities. Deeper AI/ML research required.
Gonzalez-Moreno	2023	SR	Electronics	10.3390/electronics12071727	Q2	1	6	(metaverse)	DS	Insufficient evidence for humanization. More studies needed.
Gruson et al.	2023	R	Clinical Chemistry and Laboratory Medicine	10.1515/cclm-2023-0108	Q1	1	2	XR, AI, DTs, Wearables	DS	Opportunities in lab medicine. Multiple challenges exist.
Jain et al.	2024	SR	Cureus	10.7759/cureus.57554	"-"	1	2	XR, Holography, AI, DTs, Wearables, Cloud	HC	Experimental stage. Potential to improve healthcare delivery.
Kataria et al.	2023	R	The journal of the Royal College of Physicians of Edinburgh	10.1177/14782715231189900	Q1	1	2	XR, Haptics, DTs	HC	Enables realistic experiences. Cannot replace human interaction.
Li et al.	2024	R	Biomedical Journal	10.1016/j.bj.2023.100679	Q1	1	2	XR, Haptics, Holography, AI, IoT, DTs, Wearables, Cloud	HC	Could redefine healthcare. Implementation still nascent.
Naqishbandi et al.	2023	R	International Journal of E-Adoption	10.4018/IJEA.316537	"-"	1	5	XR, AI, IoT	HE	May support mental health diagnosis. Careful implementation needed.
Musamih et al.	2022	CR	IEEE Consumer Electronics Magazine	10.1109/MCE.2022.3223522	Q2	1	2	XR, Haptics, AI, IoT, DTs, Wearables, Cloud, Robotics	HC	Requires clear regulations and ethical codes before adoption.
Nguyen & Voznak	2024	BR	IEEE Access	10.1109/ACCESS.2024.3363165	Q1	1	6	XR, AI, IoT, DTs, Wearables, Cloud, Robotics	HC	Creates new care models. Ethical risk mitigation needed.
Pillay et al.	2024	R	Mayo Clinic Proceedings: Digital Health	10.1016/j.mcpdig.2024.01.007	Q2	1	5	XR, AI, DTs	DS	Strategic design essential. Privacy and prediction opportunities.
Rejeb et al.	2023	BR	Information	10.3390/info14070356	Q2	1	6	XR, AI, IoT, DTs, Cloud	MA	Rapid growth. Research and collaboration needed.
Sharma et al.	2024	SR	Archives of Computational Methods in Engineering	10.1007/s11831-024-10213-4	Q1	1	2	XR, Holography, AI, IoT, DTs, Wearables, Cloud	MA	May transform training. Privacy risks remain.
Sönmez & Hocaoğlu	2024	R	Psikiyatride Güncel Yaklaşımlar	10.18863/pgy.1283964	"-"	1	5	XR, Haptics, AI, IoT, Wearables, Robotics	MH	Psychiatric benefits exist. Long-term effects unclear.
Ullah et al.	2023	SR	IEEE Access	10.1109/ACCESS.2023.3286696	Q1	1	2	XR, Haptics, Holography, AI, IoT, DTs, Cloud, Robotics	HC	Enables remote consultations. Data security critical.
Bhugaonkar et al.	2022	R	Cureus	10.7759/cureus.29071	"-"	1	2	XR, AI, IoT, DTs	HC	Huge potential combining AI and XR. Still experimental.
Bernardes et al.	2024	SR	Revista Latino-Americana de Enfermagem	10.1590/1518-8345.7256.4347	Q2	2	1	XR, AI, DTs	HE	Enables interactive simulations. Faces privacy and equity challenges.
Burlacu et al.	2025	R	Cureus	10.7759/cureus.80742	"-"	2	1	XR, AI	HE	Could enhance communication. Risks include loss of human connection.
Capasso et al.	2025	NR	Frontiers in Surgery	10.3389/fsurg.2025.1513832	Q2	2	1	XR, AI	HE	Promising for surgical training. Lacks gender-specific evidence.
Ferorelli et al.	2025	R	Forensic Science, Medicine and Pathology	10.1007/s12024-025-00938-4	Q2	2	1	XR	DS	Viable for forensic medicine. Applicability uncertain.
Ibrahim et al.	2025	R	International Journal of Learning, Teaching and Educational Research	10.26803/ijlter.24.1.11	Q3	2	1	XR	HE	Improves nursing competence. Cost and privacy challenges.
Jauniaux et al.	2025	ScR	BJS Open	10.1093/bjsopen/zrae155	Q1	2	1	XR, AI, DTs, Wearables, Robotics	DS	Great potential in surgery. Lacks evidence. Ethical concerns.
Kayaalp et al.	2025	NR	Knee Surgery, Sports Traumatology, Arthroscopy	10.1002/ksa.12723	Q2	2	1	XR, AI, Wearables	DS	Improves orthopaedic outcomes. High cost and privacy issues.
Lau et al.	2025	ScR	AEM Education and Training	10.1002/aet2.11058	Q2	2	1	XR, Haptics	HE	Limited evidence in acute care. More research needed.
Lewis et al.	2024	R	Annals of Medicine	10.1080/07853890.2024.2305694	Q1	2	1	XR, Haptics, AI, IoT, Cloud	HE	Offers immersive learning. Requires strategic planning and infrastructure.
Ogundiya et al.	2024	NR	Journal of Medical Internet Research	10.2196/60312	Q1	2	1	XR, AI	HE	Opportunities in digital education. Cybersecurity and ethics challenges.
Popov et al.	2024	ScR	Annals of Medicine	10.1080/07853890.2024.2424450	Q1	2	1	XR, Haptics, AI, Wearables	HE	Enables remote training. Integration into testing limited.
Randazzo et al.	2023	R	World Journal of Urology	10.1007/s00345-023-04560-3	Q1	2	1	XR, Holography, AI, Robotics	DS	Huge potential in urology. Ethical concerns remain.
bin Zainuddin et al.	2024	R	Data ScienceInsights	10.63017/jdsi.v2i1.12	"-"	3	4	XR, Haptics, Holography, AI, IoT, DTs, Wearables	HC	Enhances patient care. Privacy and trust challenges.
Buragohain et al.	2025	SR	Scientific Reports	10.1038/s41598-025-00916-4	Q1	3	3	XR, Haptics, AI	DS	Offers personalized mental health solutions. Accessibility issues.
Chengoden et al.	2023	R	IEEE Access	10.1109/ACCESS.2023.3241628	Q1	3	4	XR, Haptics, Holography, IoT, DTs, Wearables, Cloud, Robotics	HC	Combines AI and XR for quality care. Privacy and cost barriers.
Daneshfard et al.	2025	R	Explore	10.1016/j.explore.2025.103212	Q1	3	3	XR, Haptics, Holography, AI, IoT, DTs, Cloud, Robotics	DS	Enables immersive therapy. Supports secure data sharing.
Khan et al.	2024	R	Heliyon	10.1016/j.heliyon.2024.e35037	Q1	3	4	XR, Haptics, Holography, AI	HC	Supported healthcare during COVID-19. Adoption faces limitations.
Kourtesis	2024	ScR	Multimodal Technologies and Interaction	10.3390/mti8110098	Q2	3	3	XR, Haptics, AI	MA	Offers immersive learning and therapy. Ethical challenges persist.
Li et al.	2025	R	Frontiers in Medicine	10.3389/fmed.2025.1577153	Q1	3	4	XR, AI, IoT, DTs, Wearables, Cloud, Robotics	DS	Promising for nursing. Trust and regulation issues.
Morone et al.	2025	R	Neurorehabilitation and Neural Repair	10.1177/15459683241309587	Q2	3	3	XR, AI, DTs	DS	Enables expert-user interaction. Innovative rehabilitation opportunities.
Mozumder et al.	2023	R	Applied science	10.3390/app13085127	Q2	3	4	XR, Holography, AI, IoT, DTs, Wearables, Cloud	DS	Personalized anti-aging care. Requires standards and investment.
Murala et al.	2023	R	IEEE Access	10.1109/ACCESS.2023.3340791	Q1	3	4	XR, AI, IoT, DTs, Wearables, Cloud, Robotics	DS	Enables remote chronic care. Validation needed.
Raman et al.	2024	BR	IEEE Access	10.1109/ACCESS.2024.3502171	Q1	3	3	XR, AI, IoT, DTs	DS	Improves training and surgery. Ethical and legal issues remain.
Tang et al.	2024	R	Frontiers in Medicine	10.3389/fmed.2024.1459701	Q1	3	3	XR, Holography, AI	DS	Could revolutionize nuclear medicine. Collaboration needed.
Turab & Jamil	2023	R	BioMedInformatics	10.3390/biomedinformatics3030039	Q2	3	4	AI, IoT, DTs, Cloud	DS	Transforms care via digital twins. Technical and ethical challenges.
Vahdati et al.	2025	MR	ACM Transactions on Multimedia Computing, Communications, and Applications	10.1145/3705320	Q1	3	4	XR, Haptics, DTs, Wearables, Robotics	DS	Wearables could transform monitoring. Privacy and UX issues.
Vecchio et al.	2025	NR	Journal of Clinical Medicine	10.3390/jcm14020491	Q1	3	3	XR, Wearables	DS	Shows promise in rehabilitation. Evidence limited.
Zhang et al.	2024	R	Patterns	10.1016/j.patter.2024.101028	Q1	3	4	XR, AI, DTs, Wearables, Robotics	DS	Could revolutionize clinical medicine. Privacy and accessibility concerns.
Żydowicz et al.	2024	NR	Journal of Clinical Medicine	10.3390/jcm13154337	Q1	3	3	XR, AI, IoT, DTs, Wearables, Cloud, Robotics	DS	Improves breast cancer care. Further research needed.
Topic 1 Immersive surgical training in metaverse
Topic 2 Social and experiential dimensions of the metaverse
Topic 3 Personalized healthcare in the metaverse
Topic 4 Metaverse technology integration into treatment and care
Topic 5 Metaverse in therapy and rehabilitation
Topic 6 Metaverse in healthcare education
Cluster 1 Immersive therapeutic and educational applications with intelligent integration
Cluster 2 Immersive technologies for surgical training and clinical simulation
Cluster 3 Integrated immersive and intelligent technologies for personalized and networked healthcare
SR = Systematic review
NR = Narrative review
ScR = Scoping review
BR = Bibliometric/mapping
CR = Concept review
MR = Meta-review
R = Review
HC = Healthcare
MH = Mental health
HE = Healthcare education (education, training, communication)
MA = Metaverse applications
DS = Domain-specific (e.g., Urology, Surgery, Laboratory medicine, Anti-aging)
