# Supplementary material for: Immersive futures in healthcare: A mapping review of review articles on the metaverse
Source: Digit Health. 2026 Mar 13;12:20552076261431602. doi: 10.1177/20552076261431602 (PMC12988307; doi:10.1177/20552076261431602)
Supplement: sj-py-6-dhj-10.1177_20552076261431602 - Supplemental material for Immersive futures in healthcare: A mapping review of review articles on the metaverse [file sj-py-6-dhj-10.1177_20552076261431602.py]

#These scripts were refined with the assistance of AI tools to improve clarity, maintainability, and functionality.
import pandas as pd
import matplotlib.pyplot as plt
from sklearn.decomposition import PCA
import seaborn as sns
from scipy.spatial import ConvexHull
import numpy as np

# Path to your CSV file
df = pd.read_csv(r'C:\\MyTemp\\metaversedata2\\data.csv', sep=';', decimal=',')  # TODO: Replace with your own file path

# Columns representing topic probabilities
topic_cols = ['Topic1', 'Topic2', 'Topic3', 'Topic4', 'Topic5', 'Topic6']
X = df[topic_cols]
clusters = df['Cluster']

# Perform PCA (reduce to 2 components)
pca = PCA(n_components=2)
pca_result = pca.fit_transform(X)
df['PCA1'] = pca_result[:, 0]
df['PCA2'] = pca_result[:, 1]

# Topic names for interpretation (adjust if needed)
topic_names = [
    "Immersive_surgical_training_in_metaverse",
    "Social_and_experiential_dimensions_of_the_metaverse",
    "Personalized_healthcare_in_the_metaverse",
    "Metaverse_technology_integration_into_treatment_and_care",
    "Metaverse_in_therapy_and_rehabilitation",
    "Metaverse_simulations_in_healthcare_training"
]

# Print PCA component weights
print("\nPCA Component 1:")
for name, weight in zip(topic_names, pca.components_[0]):
    print(f"{name}: {weight:.4f}")

print("\nPCA Component 2:")
for name, weight in zip(topic_names, pca.components_[1]):
    print(f"{name}: {weight:.4f}")

# Scatter plot of PCA results with clusters
palette = sns.color_palette('Set2', len(df['Cluster'].unique()))
plt.figure(figsize=(10, 7))
sns.scatterplot(data=df, x='PCA1', y='PCA2', hue='Cluster', palette=palette, s=80)

# Draw convex hulls for clusters
for cluster_id, color in zip(sorted(df['Cluster'].unique()), palette):
    cluster_points = df[df['Cluster'] == cluster_id][['PCA1', 'PCA2']].values
    if len(cluster_points) >= 3:
        hull = ConvexHull(cluster_points)
        hull_points = cluster_points[hull.vertices]
        plt.fill(hull_points[:, 0], hull_points[:, 1], alpha=0.2, color=color)
        center_x = np.mean(hull_points[:, 0])
        center_y = np.mean(hull_points[:, 1])
        plt.text(center_x, center_y, f'Cluster {cluster_id}', fontsize=14, fontweight='bold')

plt.title('Metaverse Topic Clusters (PCA)')
plt.xlabel('PCA Component 1')
plt.ylabel('PCA Component 2')
plt.legend(title='Cluster')
plt.grid(True)
plt.tight_layout()
plt.show()

# Variance explained by components
var_explained = pca.explained_variance_ratio_
print(f"Explained variance: PC1 = {var_explained[0]:.3f}, PC2 = {var_explained[1]:.3f}")
print(f"Total variance explained: {var_explained[:2].sum():.3f}")
