# Supplementary material for: Immersive futures in healthcare: A mapping review of review articles on the metaverse
Source: Digit Health. 2026 Mar 13;12:20552076261431602. doi: 10.1177/20552076261431602 (PMC12988307; doi:10.1177/20552076261431602)
Supplement: sj-py-7-dhj-10.1177_20552076261431602 - Supplemental material for Immersive futures in healthcare: A mapping review of review articles on the metaverse [file sj-py-7-dhj-10.1177_20552076261431602.py]

# analysis.py
# -*- coding: utf-8 -*-
# These scripts were refined with the assistance of AI tools to improve clarity, maintainability, and functionality.

import os
import re
import csv
import math
import argparse
from pathlib import Path
from collections import Counter, defaultdict
import pandas as pd
import matplotlib.pyplot as plt

# Fonts
plt.rcParams["font.family"] = "DejaVu Sans"
plt.rcParams["font.size"] = 12

# -----------------------------
# Shared resources
# -----------------------------
STOP_UNIGRAMS_BASE = set("""
the a an and or of in on for to with without within between among across at from by as
be is are was were been being have has had do did does doing
this that these those it their there here such can could may might would should shall will
not no nor also into onto than then thus therefore hence whereas where when while through
i you we they he she them us our your one two three four five six seven eight nine ten
""".split())

EXTRA_STOP_UNIGRAMS = set("""
abstract, access, addition, analysis, application, article, authors, background, based, data, design, method, study, review, paper, research, results, discussion, conclusion, introduction, keywords, literature, table, figure, allow, enable, ensure, provide, include, use, using,section, title, topics, summary, scoping, review, mapping,
""".split())

def get_stopwords(use_extra: bool = False):
    return STOP_UNIGRAMS_BASE | EXTRA_STOP_UNIGRAMS if use_extra else STOP_UNIGRAMS_BASE

STOP_BIGRAMS = {
    "but also","in order","in order to","due to","based on","as well","such as",
    "in terms","et al","for example","in addition","on the","of the","to the",
    "and the","with the","in the","at the","by the","from the","but the","into the",
    "one of","one of the","a number","a number of","there is","there are",
    "al 2022","al 2023","al 2024", "vl vl", "scoping review"
}

NORMALIZE_MAP = {
    r"\bvirtual environments\b": "virtual environment",
    r"\bvirtual worlds\b": "virtual world",
    r"\bdigital twins\b": "digital twin",
    r"\bwearable devices\b": "wearable device",
    r"\bhealthcare professionals\b": "healthcare professional",
    r"\bmedical students\b": "medical student",
    r"\blearning experiences\b": "learning experience",
    r"\bhealth education\b": "health education",
    r"\bmedical education\b": "medical education",
    r"\bmedical training\b": "medical training",
    r"\bpatient care\b": "patient care",
    r"\binternet of things\b": "internet of things",
}

ABBREV_MAP = {
    r"\bvirtual[\-\s]reality\b": "vr",
    r"\baugmented[\-\s]reality\b": "ar",
    r"\bmixed[\-\s]reality\b": "mr",
    r"\bextended[\-\s]reality\b": "xr",
    r"\bdigital[\-\s]twin\b": "DTs",
    r"\bartificial[\-\s]intelligence\b": "AI",
}

IMMERSIVE_TERMS = {
    "virtual reality", "augmented reality", "mixed reality", "extended reality",
    "virtual environment", "virtual world", "immersive technologies",
    "virtual environments", "virtual worlds", "immersive environments",
    "vr", "ar", "mr", "xr", "vr & ar"
}

INTELLIGENT_TERMS = {
    "artificial intelligence","machine learning","digital twin","digital twins",
    "internet of","wearable device","blockchain technology","cloud computing",
    "robotic surgery","robotics"
}

# Evidence/Promise lexicons (regex + weights)
PROMISE_LEXICON = {
    "strong_promise": {
        "weight": 2.0,
        "patterns": [
            r"could\s+revolutioni[sz]e", r"paradigm\s*shift", r"disruptive",
            r"transform(?:ation|ing|s)?\s+health", r"game[\-\s]*changer"
        ],
    },
    "moderate_promise": {
        "weight": 1.5,
        "patterns": [
            r"\bpromising\b", r"\bpotential\b", r"\bcould\b", r"\bmay\b",
            r"\bmight\b", r"\bwould\b", r"\bopportunit(y|ies)\b"
        ],
    },
    "future_promise": {
        "weight": 1.0,
        "patterns": [
            r"future\s+work", r"further\s+research", r"road\s*map|roadmap",
            r"\bvision\b", r"\bframework\b", r"\bconceptual\b", r"\bemerging\b",
            r"\bnascent\b", r"\btrend(s)?\b", r"\bwe\s+propose\b", r"\bwe\s+outline\b"
        ],
    },
}

EVIDENCE_LEXICON = {
    "strong_evidence": {
        "weight": 3.0,
        "patterns": [
            r"\brandomi[sz]ed\b", r"\brct\b", r"\bdouble[\-\s]*blind(?:ed)?\b",
            r"\bmeta[\-\s]*analysis\b", r"\bsystematic\s+review\b",
            r"p\s*[\<\=]\s*0\.\d+", r"\bconfidence\s+interval\b", r"\b95%\s*ci\b",
            r"\bodds\s*ratio\b", r"\bhazard\s*ratio\b", r"\beffect\s*size\b"
        ],
    },
    "moderate_evidence": {
        "weight": 2.0,
        "patterns": [
            r"\bcomparative\b", r"\bcompared\s+to\b", r"\bversus\b", r"\bcontrol\s+group\b",
            r"\bintervention\s+group\b", r"\bcohort\b", r"\bcase[\-\s]*control\b",
            r"\bparticipants\b", r"\bsample\s+size\b", r"\bn\s*=\s*\d+",
            r"\bstatistically\s+significant\b", r"\bsignificant\s+improvement\b",
            r"\bretention\b", r"\bfollow[\-\s]*up\b", r"\bvalidated\b", r"\bvalidation\b",
            r"\bempirical\b", r"\bevaluation\b", r"\bbenchmark\b",
            r"\bmeasured\b", r"\boutcomes\b", r"\bdata\s+show\b", r"\bresults\s+indicate\b",
            r"\bstudy\s+finds\b", r"\bclinical\s+trial\b"
        ],
    },
    "weak_evidence": {
        "weight": 1.0,
        "patterns": [
            r"\bpilot\s+study\b", r"\bfeasibility\b", r"\bproof[\-\s]*of[\-\s]*concept\b",
            r"\bpreclinical\b"
        ],
    },
}

# -----------------------------
# Shared helpers
# -----------------------------

def read_text(p: Path) -> str:
    for enc in ("utf-8", "latin-1"):
        try:
            return p.read_text(encoding=enc, errors="ignore")
        except Exception:
            continue
    return ""

RESULTS_HEADINGS = [
    r"^\s*(\d+\s*[.)])\s*results\s*$",
    r"^\s*(\d+\s*[.)])\s*findings\s*$",
    r"^\s*(\d+\s*[.)])\s*main findings\s*$",
    r"^\s*(\d+\s*[.)])\s*key results\s*$",
    r"^\s*(\d+\s*[.)])\s*results and discussion\s*$",
    r"^\s*(\#{1,6}\s*)?results\s*:?\s*$",
    r"^\s*(\#{1,6}\s*)?findings\s*:?\s*$",
]

NEXT_SECTION_HEADINGS = [
    r"^\s*(\d+\s*[.)])\s*discussion[s]?\s*$",
    r"^\s*(\d+\s*[.)])\s*limitations?\s*$",
    r"^\s*(\d+\s*[.)])\s*methods?\s*$",
    r"^\s*(\d+\s*[.)])\s*materials?\s*and\s*methods\s*$",
    r"^\s*(\d+\s*[.)])\s*conclusion[s]?\s*$",
    r"^\s*(\d+\s*[.)])\s*acknowledg(e)?ments?\s*$",
    r"^\s*(\#{1,6}\s*)?discussion[s]?\s*:?\s*$",
    r"^\s*(\#{1,6}\s*)?conclusion[s]?\s*:?\s*$",
]

def extract_results_text(raw_text: str) -> str:
    lines = raw_text.splitlines()
    start_idx = None
    for i, line in enumerate(lines):
        norm = line.strip().lower()
        if any(re.match(p, norm, flags=re.IGNORECASE) for p in RESULTS_HEADINGS):
            start_idx = i + 1
            break
    if start_idx is None:
        return ""
    end_idx = len(lines)
    for j in range(start_idx, len(lines)):
        norm = lines[j].strip().lower()
        if any(re.match(p, norm, flags=re.IGNORECASE) for p in NEXT_SECTION_HEADINGS):
            end_idx = j
            break
    return "\n".join(lines[start_idx:end_idx]).strip()

def normalize_text(
    s: str,
    *,
    keep_numbers: bool,
    keep_stats_tokens: bool,
    keep_hyphen: bool = True
) -> str:
    """
    Unified normalization:
    - lowercase
    - keep_hyphen: keep '-' (e.g., 'mixed-reality')
    - keep_stats_tokens: keep . = % to preserve 'p<=0.05', '95% CI'
    - keep_numbers: if False, remove pure numeric tokens (incl. years)
    """
    s = s.lower()
    allowed = r"\w\s"
    if keep_hyphen:
        allowed += r"\-"
    if keep_stats_tokens:
        allowed += r"\.\=%"
    s = re.sub(rf"[^{allowed}]", " ", s)
    s = re.sub(r"\s+", " ", s).strip()
    if not keep_numbers:
        toks = s.split()
        kept = []
        for t in toks:
            if re.fullmatch(r"(19|20)\d{2}", t):
                continue
            if re.fullmatch(r"\d+(\.\d+)?", t):
                continue
            kept.append(t)
        s = " ".join(kept)
    return s

def tokenize_words(s: str):
    return [w for w in s.split() if len(w) > 1]

def make_ngrams(tokens, n=2):
    return [" ".join(tokens[i:i+n]) for i in range(len(tokens)-n+1)]

def remove_stopwords(tokens, stopset):
    return [t for t in tokens if t not in stopset]

def normalize_ngrams(ngrams):
    out = []
    for g in ngrams:
        s = g
        for pat, repl in NORMALIZE_MAP.items():
            s = re.sub(pat, repl, s)
        for pat, repl in ABBREV_MAP.items():
            s = re.sub(pat, repl, s)
        out.append(s)
    # merge 'ar vr' / 'vr ar' -> 'vr & ar'
    out2 = []
    for s in out:
        if re.fullmatch(r"\bar\s+vr\b", s) or re.fullmatch(r"\bvr\s+ar\b", s):
            out2.append("vr & ar")
        else:
            out2.append(s)
    return out2

def filter_bigrams(bigrams, stopset):
    filtered = []
    for bg in bigrams:
        if bg in STOP_BIGRAMS:
            continue
        parts = bg.split()
        if len(parts) == 2 and (parts[0] in stopset) and (parts[1] in stopset):
            continue
        filtered.append(bg)
    return filtered

def categorize_bigram(bg: str) -> str:
    if bg in IMMERSIVE_TERMS:
        return "immersive"
    if bg in INTELLIGENT_TERMS:
        return "intelligent"
    if bg.startswith("internet of"):
        return "intelligent"
    return "other"

def compute_unigram_counts(tokens_per_cluster):
    return {cl: Counter(toks) for cl, toks in tokens_per_cluster.items()}

def add_pmi(df: pd.DataFrame, unigram_counts, cluster_words: dict) -> pd.DataFrame:
    df = df.copy()
    df["PMI"] = 0.0
    for cl in df["cluster"].unique():
        sub_idx = df["cluster"] == cl
        N = cluster_words.get(cl, 0)
        ucounts = unigram_counts.get(cl, Counter())
        def p_w(w):
            return (ucounts[w] / N) if N else 0.0
        vals = []
        for bg, cnt in df.loc[sub_idx, ["bigram", "count"]].itertuples(index=False):
            parts = bg.split(" ", 1)
            if len(parts) != 2:
                vals.append(0.0); continue
            x, y = parts
            p_xy = (cnt / N) if N else 0.0
            if p_xy <= 0:
                vals.append(0.0); continue
            denom = p_w(x) * p_w(y) + 1e-12
            pmi = math.log2((p_xy / denom) + 1e-12)
            vals.append(pmi)
        df.loc[sub_idx, "PMI"] = vals
    return df

# -----------------------------
# Plot helpers
# -----------------------------

def _shorten(label: str, maxlen: int = 48) -> str:
    return label if len(label) <= maxlen else (label[:maxlen-1] + "…")

def plot_top_bars(items: pd.DataFrame, value_col: str, title: str, xlabel: str, out_png: Path, color="#4e79a7"):
    label_series = items.iloc[:, 0]
    if value_col in items.columns:
        value_df = items.loc[:, [value_col]]
        value_series = value_df.iloc[:, -1]
    else:
        value_series = items.iloc[:, 1]
    value_series = pd.to_numeric(value_series, errors="coerce").fillna(0.0)
    vals = value_series.to_numpy()
    labels = [_shorten(x) for x in label_series.iloc[::-1]]
    vals = vals[::-1]
    y = range(len(vals))
    plt.figure(figsize=(10, 6))
    plt.barh(y, vals, color=color)
    plt.yticks(y, labels)
    plt.title(title)
    plt.xlabel(xlabel)
    for yy, v in enumerate(vals):
        try:
            plt.text(float(v), yy, f" {float(v):.2f}", va="center")
        except Exception:
            pass
    plt.tight_layout()
    plt.savefig(out_png, dpi=plt.rcParams.get("savefig.dpi", 250))
    plt.close()

def plot_three_cluster_panel(df_top_bi: pd.DataFrame,
                             clusters,
                             rank_col: str,
                             top_n: int,
                             out_path: Path,
                             orientation: str = "horizontal",
                             width_per_panel: float = 5.2,
                             height_per_panel: float = 4.6):
    try:
        import numpy as np
    except Exception:
        np = None
    subs = []
    x_max = 0.0
    for cl in clusters[:3]:
        sub = df_top_bi[df_top_bi["cluster"] == cl]
        if sub.empty:
            subs.append((cl, pd.DataFrame(columns=["bigram", rank_col])))
            continue
        sub = sub.nlargest(top_n, rank_col)[["bigram", rank_col]].copy()
        sub[rank_col] = pd.to_numeric(sub[rank_col], errors="coerce").fillna(0.0)
        x_max = max(x_max, float(sub[rank_col].max() if not sub.empty else 0.0))
        subs.append((cl, sub))
    if all(s.empty for _, s in subs):
        print("WARNING: No data for panel plot.")
        return
    letters = ["A)", "B)", "C)"]
    n_panels = len(subs)
    if orientation == "horizontal":
        nrows, ncols = 1, n_panels
        figsize = (width_per_panel * ncols, height_per_panel)
    else:
        nrows, ncols = n_panels, 1
        figsize = (width_per_panel, height_per_panel * nrows)
    fig, axes = plt.subplots(nrows=nrows, ncols=ncols, figsize=figsize)
    try:
        axes = axes.ravel().tolist()
    except Exception:
        axes = [axes]
    x_lim = x_max * 1.10 if x_max > 0 else 1.0
    for i, (cl, sub) in enumerate(subs):
        ax = axes[i]
        if sub.empty:
            ax.set_title(f"{letters[i]} {cl} (no data)")
            ax.axis("off"); continue
        labels = list(sub["bigram"].iloc[::-1])
        vals = sub[rank_col].values[::-1]
        y = range(len(vals))
        ax.barh(y, vals, color="#4e79a7")
        ax.set_yticks(y)
        ax.set_yticklabels([lbl if len(lbl) <= 48 else lbl[:47] + "…" for lbl in labels])
        ax.set_xlim(0, x_lim)
        ax.set_title(f"{letters[i]} {cl}")
        for yy, v in enumerate(vals):
            try:
                ax.text(float(v), yy, f" {float(v):.2f}", va="center")
            except Exception:
                pass
    if orientation == "vertical":
        ax.set_xlabel("Value (/1000 words)" if rank_col == "per1000w" else "Value (PMI)")
    try:
        fig.supxlabel("Value (/1000 words)" if rank_col == "per1000w" else "Value (PMI)", y=0.04)
    except Exception:
        fig.text(0.5, 0.02, "Value (/1000 words)" if rank_col == "per1000w" else "Value (PMI)", ha="center")
    fig.suptitle(f"Top-{top_n} bigrams (rank: {rank_col}) — Clusters", y=0.98)
    fig.tight_layout(rect=(0.02, 0.06, 0.98, 0.94))
    fig.savefig(out_path, dpi=plt.rcParams.get("savefig.dpi", 250))
    plt.close(fig)
    print("OK (panel):", out_path)

# -----------------------------
# ngram subcommand
# -----------------------------

def write_report(base: Path, df_top_bi: pd.DataFrame, df_share: pd.DataFrame, top_n: int, ranking: str):
    lines = []
    lines.append("# Bigram analysis report"); lines.append("")
    lines.append(f"- Ranking: {ranking}")
    lines.append(f"- Top-{top_n} per 1000 words"); lines.append("")
    lines.append("## Immersive vs. Intelligent — shares"); lines.append("")
    lines.append("bigram_category_share.png"); lines.append("")
    if df_top_bi is not None and not df_top_bi.empty:
        lines.append("## Bigrams by cluster")
        for cl in df_top_bi["cluster"].unique():
            sub = df_top_bi[df_top_bi["cluster"] == cl][["bigram", ranking, "per1000w", "count"]]
            lines.append(f"### {cl}"); lines.append("")
            img_name = f"top{top_n}_bigrams_{cl}_{ranking}.png"
            lines.append(img_name); lines.append("")
            try:
                lines.append(sub.to_markdown(index=False))
            except Exception:
                lines.append("bigram," + ranking + ",per1000w,count")
                for r in sub.itertuples(index=False):
                    lines.append(",".join(str(x) for x in r))
            lines.append("")
    (base / "report.md").write_text("\n".join(lines), encoding="utf-8")

def run_ngram(args):
    base = Path(args.base_dir)
    clusters = args.clusters
    top_n = args.top_n
    rank_col = args.ranking
    if not base.exists():
        print(f"Path not found: {base}"); return
    plt.rcParams["font.family"] = args.font
    plt.rcParams["savefig.dpi"] = args.dpi
    stopset = get_stopwords(use_extra=getattr(args, 'extra_stopwords', False))
    cluster_words = {cl: 0 for cl in clusters}
    cluster_tokens = {cl: [] for cl in clusters}
    bigram_counts = {cl: Counter() for cl in clusters}
    for cl in clusters:
        cl_path = base / cl
        if not cl_path.exists():
            print(f"WARNING: Missing cluster folder: {cl_path}")
            continue
        for root, _, files in os.walk(cl_path):
            for fn in files:
                if not fn.lower().endswith((".txt", ".text")):
                    continue
                p = Path(root) / fn
                raw = read_text(p)
                if not raw.strip():
                    continue
                norm = normalize_text(raw, keep_numbers=False, keep_stats_tokens=False)
                toks_all = tokenize_words(norm)
                cluster_tokens[cl].extend(toks_all)
                cluster_words[cl] += len(toks_all)
                toks_ng = remove_stopwords(toks_all, stopset)
                bis = make_ngrams(toks_ng, n=2)
                bis = normalize_ngrams(bis)
                bis = filter_bigrams(bis, stopset)
                bigram_counts[cl].update(bis)
    rows = []
    for cl in clusters:
        total_w = max(cluster_words.get(cl, 0), 1)
        for bg, cnt in bigram_counts.get(cl, Counter()).items():
            per1000 = 1000.0 * cnt / total_w
            rows.append({
                "cluster": cl,
                "bigram": bg,
                "count": cnt,
                "words_in_cluster": total_w,
                "per1000w": round(per1000, 6),
                "category": categorize_bigram(bg),
            })
    df_bi = pd.DataFrame(rows)
    if not df_bi.empty:
        df_bi = df_bi.sort_values(["cluster", "per1000w"], ascending=[True, False])
    uni_counts = compute_unigram_counts(cluster_tokens)
    if not df_bi.empty:
        df_bi = add_pmi(df_bi, uni_counts, cluster_words)
    out_full_bi = base / "bigram_full_counts_per1000w.csv"
    df_bi.to_csv(out_full_bi, index=False, encoding="utf-8")
    print("OK:", out_full_bi)

    top_rows = []
    for cl in clusters:
        sub = df_bi[df_bi["cluster"] == cl]
        if sub.empty:
            continue
        sub = sub.nlargest(top_n, rank_col)[["bigram", rank_col, "per1000w", "count"]].copy()
        sub["cluster"] = cl
        top_rows.append(sub)
        title = f"Top-{top_n} bigrams (rank: {rank_col}) — {cl}"
        xlabel = "Value (/1000 words)" if rank_col == "per1000w" else "Value (PMI)"
        out_png = base / f"top{top_n}_bigrams_{cl}_{rank_col}.png"
        plot_top_bars(sub[["bigram", rank_col]], rank_col, title, xlabel, out_png)
        print("OK:", out_png)
    df_top_bi = pd.concat(top_rows, ignore_index=True) if top_rows else pd.DataFrame()
    out_top_bi = base / f"bigram_top_per_cluster_{rank_col}.csv"
    df_top_bi.to_csv(out_top_bi, index=False, encoding="utf-8")
    print("OK:", out_top_bi)

    if getattr(args, 'panel', False) and not df_top_bi.empty:
        try:
            panel_png = base / f"top{top_n}_bigrams_PANEL_{rank_col}.png"
            plot_three_cluster_panel(df_top_bi=df_top_bi, clusters=clusters, rank_col=rank_col,
                                     top_n=top_n, out_path=panel_png,
                                     orientation="horizontal", width_per_panel=5.2, height_per_panel=4.6)
            panel_pdf = base / f"top{top_n}_bigrams_PANEL_{rank_col}.pdf"
            plot_three_cluster_panel(df_top_bi=df_top_bi, clusters=clusters, rank_col=rank_col,
                                     top_n=top_n, out_path=panel_pdf,
                                     orientation="horizontal", width_per_panel=5.2, height_per_panel=4.6)
        except Exception as e:
            print("Panel figure failed:", e)

    share_rows = []
    if not df_bi.empty:
        for cl in clusters:
            sub = df_bi[df_bi["cluster"] == cl]
            imm = sub.loc[sub["category"] == "immersive", "per1000w"].sum()
            intel = sub.loc[sub["category"] == "intelligent", "per1000w"].sum()
            other = sub.loc[sub["category"] == "other", "per1000w"].sum()
            tot = imm + intel + other
            if tot == 0:
                imm_p = intel_p = other_p = 0.0
            else:
                imm_p = (imm / tot) * 100.0
                intel_p = (intel / tot) * 100.0
                other_p = (other / tot) * 100.0
            share_rows.append({
                "cluster": cl,
                "immersive_per1000w_sum": round(imm, 3),
                "intelligent_per1000w_sum": round(intel, 3),
                "other_per1000w_sum": round(other, 3),
                "immersive_%": round(imm_p, 1),
                "intelligent_%": round(intel_p, 1),
                "other_%": round(other_p, 1),
            })
    df_share = pd.DataFrame(share_rows)
    out_share = base / "bigram_category_share.csv"
    df_share.to_csv(out_share, index=False, encoding="utf-8")
    print("OK:", out_share)

    if not df_share.empty:
        import numpy as np
        plt.figure(figsize=(10, 6))
        order_map = {cl: i for i, cl in enumerate(clusters)}
        df_share_sorted = df_share.sort_values("cluster", key=lambda s: s.map(order_map))
        x = range(len(df_share_sorted))
        imm_vals = df_share_sorted["immersive_%"].values
        intel_vals = df_share_sorted["intelligent_%"].values
        other_vals = df_share_sorted["other_%"].values
        plt.bar(x, imm_vals, color="#4e79a7", label="Immersive (%)")
        plt.bar(x, intel_vals, bottom=imm_vals, color="#f28e2c", label="Intelligent (%)")
        plt.bar(x, other_vals, bottom=imm_vals + intel_vals, color="#b2b2b2", label="Other (%)")
        plt.xticks(x, df_share_sorted["cluster"].values)
        plt.ylabel("Share of bigram density (%)")
        plt.title("Immersive vs. Intelligent — share by cluster")
        plt.legend(loc="upper right")
        plt.grid(axis="y", linestyle=":", alpha=0.4)
        plt.tight_layout()
        out_share_png = base / "bigram_category_share.png"
        plt.savefig(out_share_png, dpi=args.dpi)
        plt.close()
        print("OK:", out_share_png)

    if not getattr(args, 'no_report', False):
        try:
            write_report(base, df_top_bi, df_share, top_n, rank_col)
            print("OK:", base / "report.md")
        except Exception as e:
            print("Report write failed:", e)
    print("Done (ngram).")

# -----------------------------
# evidence subcommand
# -----------------------------

def compile_lexicon(lex: dict):
    compiled = {}
    for group, cfg in lex.items():
        compiled[group] = {
            "weight": cfg["weight"],
            "patterns": [re.compile(p, flags=re.IGNORECASE) for p in cfg["patterns"]],
        }
    return compiled

def find_matches(text: str, patterns):
    matches = []
    for pat in patterns:
        for m in pat.finditer(text):
            matches.append((m.group(0), m.start()))
    return matches

def make_snippet(original_text: str, idx: int, window: int = 100) -> str:
    start = max(0, idx - window)
    end = min(len(original_text), idx + window)
    return original_text[start:end].replace("\n", " ").strip()

def classify_ratio(evidence_rate, promise_rate, eps: float = 1e-6):
    ratio = evidence_rate / max(promise_rate, eps)
    if ratio > 1.2:
        return "Evidence-leaning", ratio
    elif ratio < 0.83:
        return "Promise-leaning", ratio
    else:
        return "Balanced", ratio

def run_evidence(args):
    base = Path(args.base_dir)
    clusters = args.clusters
    if not base.exists():
        print(f"Path not found: {base}"); return
    promise_comp = compile_lexicon(PROMISE_LEXICON)
    evidence_comp = compile_lexicon(EVIDENCE_LEXICON)
    doc_rows = []
    cluster_agg = defaultdict(lambda: {
        "files": 0, "words": 0,
        "promise_score_sum": 0.0, "promise_count_sum": 0,
        "evidence_score_sum": 0.0, "evidence_count_sum": 0,
        "class_counts": defaultdict(int),
    })
    promise_snips, evidence_snips = [], []
    for cl in clusters:
        cl_path = base / cl
        if not cl_path.exists():
            print(f"WARNING: Missing cluster folder: {cl_path}")
            continue
        for root, _, files in os.walk(cl_path):
            for fname in files:
                if not fname.lower().endswith((".txt", ".text")):
                    continue
                fpath = Path(root) / fname
                raw_full = read_text(fpath)
                if not raw_full.strip():
                    continue
                raw = extract_results_text(raw_full)
                if not raw.strip():
                    continue
                norm = normalize_text(raw, keep_numbers=True, keep_stats_tokens=True)
                w = max(len(norm.split()), 1)
                p_score = p_count = 0
                e_score = e_count = 0
                p_pos_all, e_pos_all = [], []
                for group, cfg in promise_comp.items():
                    weight = cfg["weight"]
                    ms = find_matches(norm, cfg["patterns"])
                    p_count += len(ms); p_score += weight * len(ms)
                    for term, pos in ms:
                        p_pos_all.append((pos, term, weight))
                for group, cfg in evidence_comp.items():
                    weight = cfg["weight"]
                    ms = find_matches(norm, cfg["patterns"])
                    e_count += len(ms); e_score += weight * len(ms)
                    for term, pos in ms:
                        e_pos_all.append((pos, term, weight))
                p_rate = 1000.0 * p_score / w
                e_rate = 1000.0 * e_score / w
                klass, ratio = classify_ratio(e_rate, p_rate)
                doc_rows.append({
                    "file_path": str(fpath),
                    "cluster": cl,
                    "word_count": w,
                    "promise_count": p_count,
                    "promise_score": round(p_score, 3),
                    "promise_rate_1000w": round(p_rate, 3),
                    "evidence_count": e_count,
                    "evidence_score": round(e_score, 3),
                    "evidence_rate_1000w": round(e_rate, 3),
                    "evidence_to_promise_ratio": round(ratio, 3),
                    "class": klass,
                })
                agg = cluster_agg[cl]
                agg["files"] += 1
                agg["words"] += w
                agg["promise_score_sum"] += p_score
                agg["promise_count_sum"] += p_count
                agg["evidence_score_sum"] += e_score
                agg["evidence_count_sum"] += e_count
                agg["class_counts"][klass] += 1
                if getattr(args, 'save_snippets', False):
                    for pos, term, wgt in sorted(p_pos_all, key=lambda x: x[0])[:getattr(args,'max_snippets_per_file',30)]:
                        promise_snips.append({
                            "file": str(fpath), "cluster": cl,
                            "term": term, "weight": wgt,
                            "snippet": make_snippet(raw, pos, getattr(args,'snippet_window',100))
                        })
                    for pos, term, wgt in sorted(e_pos_all, key=lambda x: x[0])[:getattr(args,'max_snippets_per_file',30)]:
                        evidence_snips.append({
                            "file": str(fpath), "cluster": cl,
                            "term": term, "weight": wgt,
                            "snippet": make_snippet(raw, pos, getattr(args,'snippet_window',100))
                        })
    doc_csv = base / "doc_signals.csv"
    with open(doc_csv, "w", newline="", encoding="utf-8") as f:
        writer = csv.DictWriter(f, fieldnames=[
            "file_path","cluster","word_count",
            "promise_count","promise_score","promise_rate_1000w",
            "evidence_count","evidence_score","evidence_rate_1000w",
            "evidence_to_promise_ratio","class"
        ])
        writer.writeheader()
        for row in doc_rows:
            writer.writerow(row)
    print("OK:", doc_csv)

    summary_csv = base / "cluster_signal_summary.csv"
    with open(summary_csv, "w", newline="", encoding="utf-8") as f:
        writer = csv.writer(f)
        writer.writerow([
            "cluster","files","total_words",
            "promise_score_sum","promise_rate_mean(/1000w)",
            "evidence_score_sum","evidence_rate_mean(/1000w)",
            "pct_promising","pct_balanced","pct_evidence_leaning"
        ])
        for cl, agg in cluster_agg.items():
            files = max(agg["files"], 1)
            p_rate_mean = (agg["promise_score_sum"] / max(agg["words"], 1)) * 1000.0
            e_rate_mean = (agg["evidence_score_sum"] / max(agg["words"], 1)) * 1000.0
            pct_p = 100.0 * agg["class_counts"]["Promise-leaning"] / files
            pct_b = 100.0 * agg["class_counts"]["Balanced"] / files
            pct_e = 100.0 * agg["class_counts"]["Evidence-leaning"] / files
            writer.writerow([
                cl, files, agg["words"],
                round(agg["promise_score_sum"], 3), round(p_rate_mean, 3),
                round(agg["evidence_score_sum"], 3), round(e_rate_mean, 3),
                round(pct_p, 1), round(pct_b, 1), round(pct_e, 1)
            ])
    print("OK:", summary_csv)

    if getattr(args, 'save_snippets', False):
        p_snip_csv = base / "promise_snippets.csv"
        with open(p_snip_csv, "w", newline="", encoding="utf-8") as f:
            writer = csv.DictWriter(f, fieldnames=["file","cluster","term","weight","snippet"])
            writer.writeheader()
            for s in promise_snips:
                writer.writerow(s)
        print("OK:", p_snip_csv)
        e_snip_csv = base / "evidence_snippets.csv"
        with open(e_snip_csv, "w", newline="", encoding="utf-8") as f:
            writer = csv.DictWriter(f, fieldnames=["file","cluster","term","weight","snippet"])
            writer.writeheader()
            for s in evidence_snips:
                writer.writerow(s)
        print("OK:", e_snip_csv)

    try:
        plt.rcParams["font.family"] = getattr(args,'font','DejaVu Sans')
        df_docs = pd.read_csv(doc_csv)
        grp = df_docs.groupby("cluster")[
            ["promise_rate_1000w", "evidence_rate_1000w"]
        ].mean().round(3)
        ax = grp.plot(kind="bar", figsize=(10, 6), color=["#f28e2c", "#4e79a7"])
        plt.title("Average signal per cluster (/1000 words) – Results/Findings")
        plt.ylabel("Points / 1000 words"); plt.xlabel("Cluster")
        plt.grid(axis="y", linestyle=":", alpha=0.5)
        out1 = base / "signals_mean_per_cluster_results.png"
        plt.tight_layout(); plt.savefig(out1, dpi=250); plt.close()
        print("OK:", out1)

        df_sum = pd.read_csv(summary_csv)
        df_plot = df_sum.set_index("cluster")[
            ["pct_promising", "pct_balanced", "pct_evidence_leaning"]
        ]
        ax = df_plot.plot(kind="bar", stacked=True, figsize=(10, 6), color=["#f1a340", "#bdbdbd", "#998ec3"])
        plt.title("Classification distribution across clusters (%) – Results/Findings")
        plt.ylabel("Percentage of documents"); plt.xlabel("Cluster")
        plt.legend(["Promise-leaning", "Balanced", "Evidence-leaning"], loc="upper right")
        plt.grid(axis="y", linestyle=":", alpha=0.5)
        out2 = base / "classification_distribution_per_cluster_results.png"
        plt.tight_layout(); plt.savefig(out2, dpi=250); plt.close()
        print("OK:", out2)
    except Exception as e:
        print("Plotting failed (matplotlib/pandas?):", e)
    print("Done (evidence).")

# -----------------------------
# risks subcommand
# -----------------------------

def run_risks(args):
    base = Path(args.base_dir)
    csv_path = base / getattr(args,'csv_name','cluster_risk_counts.csv')
    if not csv_path.exists():
        print(f"CSV not found: {csv_path}")
        return
    df = pd.read_csv(csv_path)
    rate_cols = [c for c in df.columns if c.endswith("(/1000w)")]
    count_cols = [c for c in df.columns if c.endswith("(count)")]
    desired_order = [
        "privacy & security","ethics & governance","accessibility & equity",
        "cost & infrastructure","technical & performance",
        "standards & interoperability","user acceptance & UX",
        "safety & health","data quality & bias","legal & ip",
        "environmental sustainability","addiction & cybersickness"
    ]
    def rate_col(cat): return f"{cat} (/1000w)"
    def count_col(cat): return f"{cat} (count)"
    ordered_rate_cols = [rate_col(cat) for cat in desired_order if rate_col(cat) in rate_cols]
    ordered_count_cols = [count_col(cat) for cat in desired_order if count_col(cat) in count_cols]

    plt.rcParams["font.family"] = getattr(args,'font','DejaVu Sans')
    plt.rcParams["savefig.dpi"] = getattr(args,'dpi',250)

    import numpy as np
    categories = [c.replace(" (/1000w)", "") for c in ordered_rate_cols]
    clusters = df["cluster"].tolist()
    rate_matrix = df[ordered_rate_cols].values
    x = np.arange(len(categories))
    bar_width = 0.85 / max(len(clusters), 1)
    colors = ["#4e79a7", "#f28e2c", "#59a14f"]

    plt.figure(figsize=(14, 6))
    for i, cl in enumerate(clusters):
        plt.bar(
            x + i * bar_width,
            rate_matrix[i],
            width=bar_width,
            label=cl,
            color=colors[i % len(colors)]
        )
    plt.xticks(x + bar_width * (len(clusters) - 1) / 2, categories, rotation=40, ha="right")
    plt.ylabel("Hits per 1000 words (/1000w)")
    plt.title("Risks & challenges by cluster (/1000w)")
    ax = plt.gca()
    if hasattr(ax, "legend_") and ax.legend_ is not None:
        ax.legend_.remove()
    plt.legend(title="Cluster", loc="upper right")
    plt.grid(axis="y", linestyle=":", alpha=0.5)
    out1 = base / "risks_clusters_comparison_per1000w.png"
    plt.tight_layout()
    plt.savefig(out1, dpi=args.dpi)
    plt.close()
    print("OK:", out1)

    for idx, cl in enumerate(clusters):
        row_rates = df.loc[idx, ordered_rate_cols]
        top5 = row_rates.sort_values(ascending=False)[:5]
        top5_categories = [c.replace(" (/1000w)", "") for c in top5.index]
        top5_values = top5.values
        plt.figure(figsize=(10, 7))
        bars = plt.barh(top5_categories, top5_values, color=colors[idx % len(colors)])
        plt.xlabel("Hits per 1000 words (/1000w)")
        plt.title(f"Top-5 risk categories in cluster {cl} (/1000w)")
        plt.grid(axis="x", linestyle=":", alpha=0.5)
        for b in bars:
            w = b.get_width()
            plt.text(w + max(top5_values)*0.02, b.get_y() + b.get_height()/2, f"{w:.2f}",
                     va="center", ha="left", fontsize=12)
        out_top = base / f"top5_risks_{cl}_per1000w.png"
        plt.tight_layout(); plt.savefig(out_top, dpi=getattr(args,'dpi',250)); plt.close()
        print("OK:", out_top)

    try:
        import seaborn as sns
        heat_df = df.set_index('cluster')[ordered_rate_cols]
        heat_df.columns = [c.replace(" (/1000w)", "") for c in heat_df.columns]
        plt.figure(figsize=(max(12, 1.0*len(heat_df.columns)), 1.2*len(heat_df)))
        sns.heatmap(heat_df, annot=True, fmt=".2f", cmap="YlGnBu", cbar_kws={'label': '/1000w'})
        plt.title("Risk categories by cluster (/1000w) – heatmap")
        plt.ylabel("Cluster"); plt.xlabel("Category")
        out_heat = base / "risks_heatmap_per1000w.png"
        plt.tight_layout(); plt.savefig(out_heat, dpi=getattr(args,'dpi',250)); plt.close()
        print("OK:", out_heat)
    except Exception as e:
        print("Seaborn not available – skipping heatmap. Error:", e)
    print("Done (risks).")

# -----------------------------
# CLI
# -----------------------------

def get_args():
    ap = argparse.ArgumentParser(prog="analysis", description="Unified text analysis with shared preprocessing")
    sub = ap.add_subparsers(dest="cmd", required=True)

    # ngram
    ng = sub.add_parser("ngram", help="Bigram/Trigram analysis")
    ng.add_argument("--base-dir", required=True, help="Base directory containing cluster folders")
    ng.add_argument("--clusters", nargs="+", required=True, help="Cluster folder names")
    ng.add_argument("--top-n", type=int, default=15, help="Top-N n-grams per cluster")
    ng.add_argument("--dpi", type=int, default=250, help="Figure DPI")
    ng.add_argument("--font", default="DejaVu Sans", help="Matplotlib font family")
    ng.add_argument("--ranking", default="per1000w", choices=["per1000w", "PMI"], help="Ranking criterion")
    ng.add_argument("--panel", action="store_true", help="Produce A,B,C panel")
    ng.add_argument("--no-report", action="store_true", help="Do not write report.md")
    ng.add_argument("--extra-stopwords", action="store_true", help="Use the EXTRA stopword list in addition to base")
    ng.set_defaults(func=run_ngram)

    # evidence
    ev = sub.add_parser("evidence", help="Promise vs Evidence on Results/Findings section")
    ev.add_argument("--base-dir", required=True)
    ev.add_argument("--clusters", nargs="+", required=True)
    ev.add_argument("--dpi", type=int, default=250)
    ev.add_argument("--font", default="DejaVu Sans")
    ev.add_argument("--save-snippets", action="store_true")
    ev.add_argument("--snippet-window", type=int, default=100)
    ev.add_argument("--max-snippets-per-file", type=int, default=30)
    ev.add_argument("--make-plots", action="store_true")
    ev.set_defaults(func=run_evidence)

    # risks
    rk = sub.add_parser("risks", help="Risk category plots from precomputed CSV")
    rk.add_argument("--base-dir", required=True)
    rk.add_argument("--csv-name", default="cluster_risk_counts.csv")
    rk.add_argument("--dpi", type=int, default=250)
    rk.add_argument("--font", default="DejaVu Sans")
    rk.set_defaults(func=run_risks)
    return ap.parse_args()

# ---- Thonny-friendly dialog ----

def _safe_import_tk():
    try:
        import tkinter as tk
        from tkinter import ttk, filedialog, messagebox
        return tk, ttk, filedialog, messagebox
    except Exception:
        return None, None, None, None

def open_config_dialog():
    """Open a small Tkinter dialog to choose mode and parameters. Returns argparse.Namespace or None."""
    tk, ttk, filedialog, messagebox = _safe_import_tk()
    if tk is None:
        return None
    root = tk.Tk()
    root.title("analysis.py – Select mode and parameters")
    root.geometry("640x520")
    root.resizable(False, False)

    # --- Variables ---
    mode_var = tk.StringVar(value='ngram')
    base_var = tk.StringVar(value=r"C:\MyTemp\metaversedata2\Klusterit\Klusterit2")  # TODO: Replace with your own folder path
    clusters_var = tk.StringVar(value="Cluster1, Cluster2, Cluster3")  # TODO: Adjust cluster names if needed
    font_var = tk.StringVar(value='DejaVu Sans')
    dpi_var = tk.IntVar(value=250)

    # ngram-specific
    topn_var = tk.IntVar(value=15)
    ranking_var = tk.StringVar(value='per1000w')
    panel_var = tk.BooleanVar(value=True)
    extra_sw_var = tk.BooleanVar(value=False)
    no_report_var = tk.BooleanVar(value=False)

    # evidence-specific
    save_snips_var = tk.BooleanVar(value=False)
    make_plots_var = tk.BooleanVar(value=True)
    snip_window_var = tk.IntVar(value=100)
    max_snips_var = tk.IntVar(value=30)

    # risks-specific
    csv_name_var = tk.StringVar(value='cluster_risk_counts.csv')

    # --- Layout ---
    pad = {'padx': 8, 'pady': 6}
    frm = ttk.Frame(root)
    frm.pack(fill='both', expand=True)

    # Mode
    ttk.Label(frm, text="Mode").grid(row=0, column=0, sticky='w', **pad)
    mode_cb = ttk.Combobox(frm, textvariable=mode_var, values=['ngram','evidence','risks'], state='readonly', width=20)
    mode_cb.grid(row=0, column=1, sticky='w', **pad)

    # Base dir
    ttk.Label(frm, text="Base directory").grid(row=1, column=0, sticky='w', **pad)
    base_entry = ttk.Entry(frm, textvariable=base_var, width=48)
    base_entry.grid(row=1, column=1, sticky='w', **pad)
    def browse_base():
        d = filedialog.askdirectory(title='Select base directory')
        if d:
            base_var.set(d)
    ttk.Button(frm, text="Browse…", command=browse_base).grid(row=1, column=2, sticky='w', **pad)

    # Clusters
    ttk.Label(frm, text="Clusters (comma or space separated)").grid(row=2, column=0, sticky='w', **pad)
    clusters_entry = ttk.Entry(frm, textvariable=clusters_var, width=48)
    clusters_entry.grid(row=2, column=1, sticky='w', **pad)

    # Font & DPI
    ttk.Label(frm, text="Font").grid(row=3, column=0, sticky='w', **pad)
    ttk.Entry(frm, textvariable=font_var, width=24).grid(row=3, column=1, sticky='w', **pad)
    ttk.Label(frm, text="DPI").grid(row=3, column=2, sticky='w', **pad)
    ttk.Spinbox(frm, from_=72, to=600, textvariable=dpi_var, width=7).grid(row=3, column=3, sticky='w', **pad)

    sep = ttk.Separator(frm)
    sep.grid(row=4, column=0, columnspan=4, sticky='ew', pady=10)

    # --- ngram panel ---
    ttk.Label(frm, text="N-gram options").grid(row=5, column=0, sticky='w', **pad)
    ttk.Label(frm, text="Top-N").grid(row=6, column=0, sticky='w', **pad)
    ttk.Spinbox(frm, from_=5, to=50, textvariable=topn_var, width=7).grid(row=6, column=1, sticky='w', **pad)
    ttk.Label(frm, text="Ranking").grid(row=7, column=0, sticky='w', **pad)
    ttk.Combobox(frm, textvariable=ranking_var, values=['per1000w','PMI'], state='readonly', width=12).grid(row=7, column=1, sticky='w', **pad)
    ttk.Checkbutton(frm, text="Panel (A,B,C)", variable=panel_var).grid(row=8, column=0, sticky='w', **pad)
    ttk.Checkbutton(frm, text="Use EXTRA stopwords", variable=extra_sw_var).grid(row=8, column=1, sticky='w', **pad)
    ttk.Checkbutton(frm, text="Skip report.md", variable=no_report_var).grid(row=8, column=2, sticky='w', **pad)

    # --- evidence panel ---
    ttk.Label(frm, text="Evidence options").grid(row=9, column=0, sticky='w', **pad)
    ttk.Checkbutton(frm, text="Save snippets", variable=save_snips_var).grid(row=10, column=0, sticky='w', **pad)
    ttk.Checkbutton(frm, text="Make plots", variable=make_plots_var).grid(row=10, column=1, sticky='w', **pad)
    ttk.Label(frm, text="Snippet window").grid(row=11, column=0, sticky='w', **pad)
    ttk.Spinbox(frm, from_=50, to=300, textvariable=snip_window_var, width=7).grid(row=11, column=1, sticky='w', **pad)
    ttk.Label(frm, text="Max snippets/file").grid(row=12, column=0, sticky='w', **pad)
    ttk.Spinbox(frm, from_=5, to=100, textvariable=max_snips_var, width=7).grid(row=12, column=1, sticky='w', **pad)

    # --- risks panel ---
    ttk.Label(frm, text="Risks options").grid(row=13, column=0, sticky='w', **pad)
    ttk.Label(frm, text="CSV name").grid(row=14, column=0, sticky='w', **pad)
    csv_entry = ttk.Entry(frm, textvariable=csv_name_var, width=32)
    csv_entry.grid(row=14, column=1, sticky='w', **pad)
    def browse_csv():
        fp = filedialog.askopenfilename(title='Select cluster_risk_counts.csv', filetypes=[('CSV','*.csv'),('All','*.*')])
        if fp:
            try:
                b = Path(base_var.get())
                p = Path(fp)
                if str(p).startswith(str(b)):
                    csv_name_var.set(str(p.relative_to(b)))
                else:
                    csv_name_var.set(str(p))
            except Exception:
                csv_name_var.set(fp)
    ttk.Button(frm, text="Browse…", command=browse_csv).grid(row=14, column=2, sticky='w', **pad)

    help_txt = (
        "NOTE: Using EXTRA stopwords may suppress XR phrases like 'virtual reality'.\n"
        "Consider leaving it off for XR-focused n-gram results."
    )
    ttk.Label(frm, text=help_txt, foreground='#555').grid(row=15, column=0, columnspan=4, sticky='w', padx=8, pady=10)

    # Buttons
    btn_frm = ttk.Frame(frm)
    btn_frm.grid(row=16, column=0, columnspan=4, sticky='e', padx=8, pady=8)
    result_ns = {'cancelled': True}

    def on_run():
        if not base_var.get():
            messagebox.showerror('Error', 'Base directory is required.')
            return
        cl_text = clusters_var.get().strip()
        if not cl_text:
            messagebox.showerror('Error', 'Clusters are required.')
            return
        parts = [c.strip() for c in re.split(r'[\s,]+', cl_text) if c.strip()]
        cmd = mode_var.get()
        common = {
            'cmd': cmd,
            'base_dir': base_var.get(),
            'clusters': parts,
            'dpi': int(dpi_var.get()),
            'font': font_var.get(),
        }
        if cmd == 'ngram':
            ns = argparse.Namespace(
                **common,
                top_n=int(topn_var.get()),
                ranking=ranking_var.get(),
                panel=bool(panel_var.get()),
                no_report=bool(no_report_var.get()),
                extra_stopwords=bool(extra_sw_var.get()),
                func=run_ngram,
            )
        elif cmd == 'evidence':
            ns = argparse.Namespace(
                **common,
                save_snippets=bool(save_snips_var.get()),
                make_plots=bool(make_plots_var.get()),
                snippet_window=int(snip_window_var.get()),
                max_snippets_per_file=int(max_snips_var.get()),
                func=run_evidence,
            )
        else:  # risks
            ns = argparse.Namespace(
                **common,
                csv_name=csv_name_var.get(),
                func=run_risks,
            )
        result_ns['ns'] = ns
        result_ns['cancelled'] = False
        root.destroy()

    def on_cancel():
        root.destroy()

    from tkinter import ttk as _ttk
    _ttk.Button(btn_frm, text="Run", command=on_run).pack(side='right', padx=5)
    _ttk.Button(btn_frm, text="Cancel", command=on_cancel).pack(side='right', padx=5)

    def update_mode_panels(*_):
        m = mode_var.get()
        for r in (5,6,7,8):
            for c in range(4):
                try:
                    frm.grid_slaves(row=r, column=c)[0].grid()
                except Exception:
                    pass
        for r in (9,10,11,12):
            for c in range(4):
                try:
                    frm.grid_slaves(row=r, column=c)[0].grid()
                except Exception:
                    pass
        for r in (13,14):
            for c in range(4):
                try:
                    frm.grid_slaves(row=r, column=c)[0].grid()
                except Exception:
                    pass
        if m == 'ngram':
            for r in (9,10,11,12,13,14):
                for c in range(4):
                    for w in frm.grid_slaves(row=r, column=c):
                        w.grid_remove()
        elif m == 'evidence':
            for r in (5,6,7,8,13,14):
                for c in range(4):
                    for w in frm.grid_slaves(row=r, column=c):
                        w.grid_remove()
        else:
            for r in (5,6,7,8,9,10,11,12):
                for c in range(4):
                    for w in frm.grid_slaves(row=r, column=c):
                        w.grid_remove()

    mode_cb.bind('<<ComboboxSelected>>', update_mode_panels)
    update_mode_panels()
    root.mainloop()
    return None if result_ns.get('cancelled', True) else result_ns['ns']

# ---- Thonny-friendly entry point ----

def main_thonny():
    import sys
    if len(sys.argv) == 1:
        ns = open_config_dialog()
        if ns is None:
            print("[analysis.py] Dialog not used/cancelled – running defaults (ngram).")
            DEFAULT_BASE = r"C:\\MyTemp\\metaversedata2\\Clusters\\Clusters2"  # TODO: Replace with your own folder path
            DEFAULT_CLUSTERS = ["Cluster1", "Cluster2", "Cluster3"]  # TODO: Adjust cluster names if needed
            ns = argparse.Namespace(
                cmd='ngram', base_dir=DEFAULT_BASE, clusters=DEFAULT_CLUSTERS,
                top_n=15, dpi=250, font='DejaVu Sans', ranking='per1000w', panel=True, no_report=False,
                extra_stopwords=False, func=run_ngram
            )
            ns.func(ns)
        else:
            ns.func(ns)
    else:
        args = get_args()
        args.func(args)

if __name__ == "__main__":
    main_thonny()
