# Supplementary material for: Immersive futures in healthcare: A mapping review of review articles on the metaverse
Source: Digit Health. 2026 Mar 13;12:20552076261431602. doi: 10.1177/20552076261431602 (PMC12988307; doi:10.1177/20552076261431602)
Supplement: sj-py-8-dhj-10.1177_20552076261431602 - Supplemental material for Immersive futures in healthcare: A mapping review of review articles on the metaverse [file sj-py-8-dhj-10.1177_20552076261431602.py]

#These scripts were refined with the assistance of AI tools to improve clarity, maintainability, and functionality.
import os
import re
import csv
import math
from collections import Counter, defaultdict
from pathlib import Path

# *** USER SETTINGS ***
BASE_DIR = r""  # TODO: Replace with your own folder path
CLUSTER_DIRS = ["Cluster1", "Cluster2", "Cluster3"]  # TODO: Adjust cluster names if needed

# Save context snippets for matches
SAVE_CONTEXT_SNIPPETS = True
CONTEXT_WINDOW = 90  # characters before/after match

# Generate bar charts (requires matplotlib)
MAKE_PLOTS = False  # Set True if you want .png charts
PLOT_FONT = "DejaVu Sans"  # Change if needed

# *** RISK CATEGORIES AND SEARCH TERMS ***
# You can expand/edit this list as needed. All terms are case-insensitive.
RISK_LEXICON = {
    "privacy & security": [
        r"privacy", r"data\s*privacy", r"confidentiality", r"security", r"data\s*security",
        r"cyber\s*security", r"cybersecurity", r"gdpr", r"hipaa", r"breach", r"attack",
        r"malicious", r"encryption", r"deidentification", r"anonymization"
    ],
    "ethics & governance": [
        r"ethic[s]?", r"ethical", r"moral", r"governance", r"accountability", r"responsib(le|ility)",
        r"fairness", r"transparen(cy|t)", r"consent", r"informed\s*consent", r"equitable"
    ],
    # ... (keep other categories as in original)
}

# *** HELPER FUNCTIONS ***
def read_text_file(path: Path) -> str:
    try:
        with open(path, "r", encoding="utf-8", errors="ignore") as f:
            return f.read()
    except Exception:
        try:
            with open(path, "r", encoding="latin-1", errors="ignore") as f:
                return f.read()
        except Exception:
            return ""

def normalize_text(s: str) -> str:
    s = s.lower()
    s = re.sub(r"[^\w\s\-]", " ", s, flags=re.UNICODE)
    s = re.sub(r"\s+", " ", s)
    return s.strip()

def tokenize_words(s: str):
    return s.split()

def count_words(s: str) -> int:
    return len(tokenize_words(s))

def compile_lexicon(lexicon: dict):
    compiled = {}
    for cat, patterns in lexicon.items():
        compiled[cat] = [re.compile(p, flags=re.IGNORECASE) for p in patterns]
    return compiled

def find_matches(text: str, patterns):
    matches = []
    for pat in patterns:
        for m in pat.finditer(text):
            term = m.group(0)
            matches.append((term, m.start()))
    return matches

def snippet(text: str, idx: int, window: int = 90) -> str:
    start = max(0, idx - window)
    end = min(len(text), idx + window)
    return text[start:end].replace("\n", " ").strip()

# *** MAIN LOGIC ***
def main():
    base = Path(BASE_DIR)
    if not base.exists():
        print(f"WARNING: Path not found: {BASE_DIR}")
        return

    compiled = compile_lexicon(RISK_LEXICON)
    cluster_stats = {}
    file_rows = []
    contexts_per_cluster = defaultdict(list)

    for cluster_name in CLUSTER_DIRS:
        cluster_path = base / cluster_name
        if not cluster_path.exists():
            print(f"WARNING: Cluster folder not found: {cluster_path}")
            continue

        cluster_stats[cluster_name] = {
            "word_count": 0,
            "category_counts": Counter(),
            "term_counts": Counter(),
            "files": 0
        }

        for root, _, files in os.walk(cluster_path):
            for fname in files:
                if not fname.lower().endswith((".txt", ".text")):
                    continue
                fpath = Path(root) / fname
                raw = read_text_file(fpath)
                if not raw.strip():
                    continue

                norm = normalize_text(raw)
                wcount = count_words(norm)
                file_cat_counts = {cat: 0 for cat in RISK_LEXICON.keys()}

                for cat, pats in compiled.items():
                    matches = find_matches(norm, pats)
                    file_cat_counts[cat] += len(matches)
                    cluster_stats[cluster_name]["category_counts"][cat] += len(matches)
                    cluster_stats[cluster_name]["term_counts"].update([m[0] for m in matches])

                    if SAVE_CONTEXT_SNIPPETS and matches:
                        for term, start_idx in matches[:50]:
                            contexts_per_cluster[cluster_name].append({
                                "file": str(fpath),
                                "category": cat,
                                "term": term,
                                "snippet": snippet(raw, start_idx, window=CONTEXT_WINDOW)
                            })

                cluster_stats[cluster_name]["word_count"] += wcount
                cluster_stats[cluster_name]["files"] += 1

                row = {"file_path": str(fpath), "cluster": cluster_name, "word_count": wcount}
                row.update(file_cat_counts)
                file_rows.append(row)

    # Write outputs
    file_csv = base / "file_risk_counts.csv"
    file_headers = ["file_path", "cluster", "word_count"] + list(RISK_LEXICON.keys())
    with open(file_csv, "w", newline="", encoding="utf-8") as f:
        writer = csv.DictWriter(f, fieldnames=file_headers)
        writer.writeheader()
        for r in file_rows:
            writer.writerow(r)
    print(f"OK: {file_csv}")

    cluster_csv = base / "cluster_risk_counts.csv"
    with open(cluster_csv, "w", newline="", encoding="utf-8") as f:
        headers = ["cluster", "files", "word_count"] + \
                  [f"{cat} (count)" for cat in RISK_LEXICON.keys()] + \
                  [f"{cat} (/1000w)" for cat in RISK_LEXICON.keys()]
        writer = csv.writer(f)
        writer.writerow(headers)
        for c, stats in cluster_stats.items():
            counts = stats["category_counts"]
            w = max(stats["word_count"], 1)
            row = [c, stats["files"], w]
            for cat in RISK_LEXICON.keys():
                row.append(counts.get(cat, 0))
            for cat in RISK_LEXICON.keys():
                rate = 1000.0 * counts.get(cat, 0) / w
                row.append(round(rate, 3))
            writer.writerow(row)
    print(f"OK: {cluster_csv}")

    top_terms_csv = base / "top_risk_terms_per_cluster.csv"
    with open(top_terms_csv, "w", newline="", encoding="utf-8") as f:
        writer = csv.writer(f)
        writer.writerow(["cluster", "term", "count"])
        for c, stats in cluster_stats.items():
            for term, cnt in stats["term_counts"].most_common(25):
                writer.writerow([c, term, cnt])
    print(f"OK: {top_terms_csv}")

    if SAVE_CONTEXT_SNIPPETS:
        for c, snippets in contexts_per_cluster.items():
            out_csv = base / f"risk_contexts_{c}.csv"
            with open(out_csv, "w", newline="", encoding="utf-8") as f:
                writer = csv.DictWriter(f, fieldnames=["file", "category", "term", "snippet"])
                writer.writeheader()
                for s in snippets:
                    writer.writerow(s)
            print(f"OK: {out_csv}")

    if MAKE_PLOTS:
        try:
            import matplotlib.pyplot as plt
            for c, stats in cluster_stats.items():
                cats = list(RISK_LEXICON.keys())
                vals = [stats["category_counts"].get(cat, 0) for cat in cats]
                plt.figure(figsize=(12, 6))
                plt.bar(cats, vals, color="#4e79a7")
                plt.xticks(rotation=45, ha="right", fontsize=10)
                plt.ylabel("Matches (count)", fontname=PLOT_FONT)
                plt.title(f"Risks/challenges in cluster {c}", fontname=PLOT_FONT)
                plt.tight_layout()
                out_png = base / f"risk_counts_bar_{c}.png"
                plt.savefig(out_png, dpi=200)
                plt.close()
                print(f"OK: {out_png}")
        except Exception as e:
            print("Plotting failed. Check matplotlib installation. Error:", e)

    print("Done.")

if __name__ == "__main__":
    main()
